# Supplementary material for: Protein and phosphoprotein levels in glioma and adenocarcinoma cell lines grown in normoxia and hypoxia in monolayer and three-dimensional cultures
Source: Proteome Sci. 2012 Jan 25;10:5. doi: 10.1186/1477-5956-10-5 (PMC3317865; doi:10.1186/1477-5956-10-5)
Supplement: Additional file 1 — This file contains is from the quantile matrix of trichotomized values for 3D-2D values used in Figures 2 and 3 of the paper. [file 1477-5956-10-5-S1.XLS]

## Sheet: 3D2D-QuantileMatrix_Trichotomi-
Name	LNZ308 Hypoxia	SNB19 Hypoxia	U87 Hypoxia	U251 Hypoxia	LN229 Hypoxia	MDA231 Hypoxia	OVCAR5 Hypoxia	MiaPaCa Hypoxia	MDA468 Hypoxia	SKOV3 Hypoxia	MCF7 Hypoxia	LNZ308 Normoxia	SNB19 Normoxia	U87 Normoxia	U251 Normoxia	LN229 Normoxia	MDA231 Normoxia	OVCAR5 Normoxia	MiaPaCa Normoxia	MDA468 Normoxia	SKOV3 Normoxia	MCF7 Normoxia	variance	mean.2D	mean.3D	diff.Media_3D.2D	FC.Media_3D.2D	FC.Media_3D.2D.Mark above threshold value with >1.5 magnitude change	p-value Media	3D-2D with constant normoxia or hypoxia
TSC2_pT1462	0	1	1	1	1	1	1	1	1	1	1	0	1	1	1	1	1	1	1	1	1	1	0.0865801	-0.8882	-0.140375	0.747824	1.67926	*	3.25315e-18
ATRIP	0	-1	-1	0	-1	0	-1	-1	-1	-1	-1	1	-1	-1	0	-1	-1	-1	-1	0	-1	-1	0.322511	-1.05465	-1.49095	-0.436294	-1.35312		5.254e-16
ATR_pS428	-1	-1	-1	-1	-1	-1	-1	-1	0	-1	-1	0	-1	-1	0	0	-1	-1	0	0	-1	-1	0.207792	0.273786	-0.285677	-0.559463	-1.47372		4.19788e-14
GSK3a_b_pS21	1	1	1	1	1	1	1	0	0	1	1	-1	1	1	1	1	1	1	0	1	1	1	0.279221	-0.110485	0.627311	0.737796	1.66763	*	4.95351e-13
H1F1a_Mouse	-1	-1	-1	-1	-1	-1	-1	-1	-1	-1	-1	0	-1	-1	-1	-1	1	-1	0	0	-1	-1	0.279221	-1.97886	-3.48236	-1.5035	-2.83529	*	2.43947e-11
B_Catenin	0	-1	-1	-1	-1	0	-1	-1	-1	-1	-1	0	-1	0	-1	-1	0	-1	-1	0	-1	1	0.337662	3.72401	2.99901	-0.725007	-1.65291	*	1.62364e-10
NFKB_p65_pS536	1	1	1	1	1	1	1	1	0	1	1	0	1	0	1	0	1	1	0	0	1	1	0.207792	0.00950696	0.800933	0.791426	1.73078	*	7.07356e-10
ER_pS118	1	-1	0	-1	-1	1	-1	-1	-1	-1	0	1	-1	1	0	-1	1	-1	-1	-1	-1	-1	0.729437	3.44496	2.25654	-1.18842	-2.27903	*	1.29756e-09
p38_pT180	1	1	1	1	1	0	1	1	0	1	1	-1	1	1	1	0	0	1	0	0	1	1	0.337662	0.151332	0.925775	0.774443	1.71053	*	1.65442e-09
AKT	0	1	0	1	1	1	1	0	1	0	1	1	1	0	0	1	1	1	1	-1	0	1	0.348485	1.84903	2.33583	0.4868	1.40133		1.916e-09
Gr-1	0	-1	-1	-1	-1	-1	-1	-1	0	-1	0	1	-1	-1	0	0	0	-1	-1	-1	-1	0	0.348485	2.38966	1.87325	-0.516413	-1.43039		2.22365e-09
SRC_pY416	0	1	1	1	1	1	1	0	0	1	1	-1	1	1	0	1	1	1	1	0	1	-1	0.443723	-1.45422	-0.798379	0.65584	1.57553	*	3.06699e-09
Rb_mouse	0	-1	-1	-1	-1	0	-1	0	0	-1	0	1	-1	-1	0	0	0	0	0	-1	-1	0	0.348485	0.0138875	-0.314669	-0.328557	-1.25576		5.92577e-09
p85_PI3K	0	0	0	1	1	0	1	0	0	1	1	1	0	0	0	0	0	1	0	0	1	0	0.242424	0.893497	1.13483	0.241335	1.18209		8.40338e-09
BCl-X	0	-1	-1	-1	0	0	-1	-1	0	-1	0	0	-1	-1	-1	0	1	-1	-1	-1	-1	0	0.354978	2.12639	1.67346	-0.452936	-1.36882		9.07042e-09
cMyc	1	-1	-1	0	0	-1	-1	-1	0	-1	-1	1	-1	-1	1	0	-1	-1	-1	-1	-1	-1	0.545455	0.893245	0.0426416	-0.850604	-1.80326	*	2.04164e-08
4EBP1_pS65	0	0	0	-1	0	0	0	0	0	-1	0	-1	0	-1	0	0	-1	0	0	-1	-1	0	0.227273	0.606049	0.400111	-0.205939	-1.15344		5.49522e-08
RAD51_mouse	0	0	-1	0	0	-1	-1	0	0	-1	0	0	0	-1	0	0	-1	0	0	-1	-1	0	0.242424	0.482293	0.224414	-0.257879	-1.19572		5.53455e-08
Caspase-7	-1	1	0	1	1	1	1	1	1	1	1	0	1	0	0	0	1	1	1	1	1	-1	0.443723	-2.54799	-1.97724	0.570745	1.48529		5.60076e-08
MGMT_mouse	0	0	0	1	1	1	1	0	0	0	0	1	0	0	0	0	1	1	0	1	0	0	0.242424	-0.391247	-0.180696	0.210552	1.15713		9.63224e-08
PARP_Rabbit	-1	1	0	1	1	1	1	1	1	1	1	-1	0	0	0	0	1	1	1	1	1	-1	0.547619	-2.28263	-1.56886	0.713767	1.64008	*	3.65995e-07
FAK	0	1	1	1	0	1	0	0	1	0	1	-1	1	1	0	0	1	1	1	1	0	0	0.357143	-0.289077	-0.0155319	0.273545	1.20877		4.25848e-07
FOXO3	0	1	0	1	1	1	1	1	0	1	0	0	1	0	0	1	1	1	1	0	1	0	0.253247	-1.06488	-0.590371	0.474512	1.38945		4.54174e-07
B65824_Mouse	0	0	0	1	1	1	1	0	1	0	1	-1	0	0	0	0	1	1	1	1	0	1	0.354978	1.47678	1.81921	0.342431	1.26789		7.10179e-07
FOXO3a_pS318	0	-1	0	0	0	-1	-1	-1	-1	-1	0	0	-1	0	0	0	0	-1	-1	-1	-1	0	0.261905	3.50772	3.11025	-0.397472	-1.3172		1.24256e-06
SRC_pY527	0	-1	0	0	0	-1	-1	-1	0	-1	-1	1	0	0	0	1	-1	1	-1	0	-1	-1	0.512987	-0.184903	-0.48649	-0.301587	-1.2325		1.58921e-06
BCl-XL	0	0	-1	0	0	0	0	0	0	-1	0	0	0	-1	0	0	0	0	0	-1	-1	-1	0.207792	-1.15634	-1.40844	-0.252098	-1.19094		1.65867e-06
BAD_pS112	-1	0	0	1	1	0	1	1	0	0	1	0	0	-1	0	1	1	1	0	0	0	-1	0.469697	-2.05761	-1.85624	0.201375	1.14979		4.08962e-06
Cyclin-B1	0	-1	-1	-1	-1	-1	-1	-1	1	-1	1	0	-1	-1	1	-1	-1	-1	-1	0	-1	1	0.642857	2.66992	1.97045	-0.69947	-1.62391	*	4.83196e-06
EGFR	0	0	-1	-1	0	-1	-1	-1	-1	-1	0	0	0	0	0	0	-1	-1	-1	1	-1	-1	0.357143	0.447546	-0.0411833	-0.488729	-1.40321		5.57008e-06
cMyc_pT58	0	0	-1	0	1	0	-1	0	0	-1	-1	1	0	-1	0	0	0	-1	-1	0	-1	-1	0.417749	-1.59251	-1.88271	-0.290202	-1.22281		7.63459e-06
SRC_pY418	0	1	1	1	1	1	0	0	1	1	1	0	1	1	0	1	1	1	1	1	1	-1	0.322511	-1.42196	-0.648196	0.773764	1.70972	*	8.51494e-06
p70S6K	0	0	0	1	1	1	1	1	1	0	1	0	0	0	0	0	1	1	1	1	0	1	0.25974	1.34783	1.67877	0.330937	1.25783		1.12573e-05
BCl-XL.Rep	-1	-1	-1	0	0	0	0	0	0	-1	0	-1	0	-1	0	0	0	0	-1	0	-1	-1	0.253247	1.54027	1.23067	-0.309605	-1.23937		1.47707e-05
MEK1	1	1	0	1	1	1	1	0	0	0	1	0	0	0	1	0	1	0	1	-1	0	1	0.354978	1.79636	2.23161	0.435251	1.35215		2.38362e-05
Rb_pS807	1	-1	-1	0	-1	-1	-1	-1	0	-1	-1	1	-1	0	1	-1	0	0	-1	-1	-1	1	0.634199	3.18551	2.7139	-0.471611	-1.38666		2.48107e-05
IRS1_pS307	0	-1	0	0	-1	1	0	-1	1	-1	-1	0	-1	0	-1	-1	0	-1	-1	0	-1	0	0.443723	1.75405	1.4228	-0.331258	-1.25811		2.55169e-05
KYY-1	-1	-1	0	0	0	0	-1	0	0	-1	-1	1	0	0	0	0	0	0	0	0	-1	0	0.279221	0.158202	-0.049563	-0.207765	-1.1549		2.91585e-05
S6_pS235	0	-1	-1	-1	0	-1	0	1	-1	0	0	-1	-1	-1	0	-1	-1	-1	0	-1	-1	1	0.452381	0.61821	-0.0369336	-0.655143	-1.57477	*	3.25675e-05
COX2	0	1	1	1	1	1	1	0	0	0	1	-1	1	1	0	1	1	1	1	-1	1	0	0.450216	-0.463195	0.097518	0.560714	1.475		4.37e-05
AIB1_mouse	0	0	0	-1	-1	0	-1	-1	0	-1	-1	-1	0	0	0	0	0	0	0	0	-1	0	0.242424	0.608767	0.3772	-0.231566	-1.17411		7.7965e-05
cJUN	1	-1	0	-1	-1	-1	-1	0	-1	-1	-1	1	-1	0	0	-1	-1	-1	-1	-1	-1	-1	0.4329	1.58588	1.11609	-0.469785	-1.3849		8.52973e-05
STAT3_pT727	0	1	0	1	1	1	0	0	1	0	0	1	1	0	1	1	0	1	0	1	0	0	0.261905	0.419453	0.634474	0.215021	1.16072		9.70851e-05
MAPK_pT202	0	1	0	1	0	1	0	1	1	1	1	-1	1	-1	1	-1	1	1	1	-1	1	-1	0.718615	-0.734907	-0.167925	0.566981	1.48142		0.000116534
TCh1_mouse	-1	-1	0	0	0	0	0	-1	0	-1	0	0	-1	0	-1	-1	0	0	-1	0	-1	0	0.253247	-0.333725	-0.548622	-0.214897	-1.16062		0.00015419
cJUN_pS73	1	-1	0	-1	0	-1	-1	0	0	-1	-1	1	-1	0	1	-1	-1	0	-1	-1	-1	-1	0.545455	-0.0478991	-0.343635	-0.295736	-1.22751		0.000184867
14-3-3-Z	0	1	0	1	1	1	1	1	0	0	1	-1	1	0	0	0	1	1	1	0	0	0	0.354978	0.921372	1.14515	0.223774	1.16778		0.000240618
Cyclin-D1	1	-1	-1	0	-1	0	0	0	0	0	-1	-1	-1	-1	0	0	0	0	0	-1	0	0	0.322511	0.0164086	-0.244359	-0.260767	-1.19812		0.000267511
STAT6_pY694	0	0	0	1	0	0	1	0	0	1	0	0	1	0	0	0	1	1	0	0	1	0	0.227273	-1.25844	-0.839327	0.419108	1.3371		0.000323467
ACC_pS79	0	0	0	0	1	0	1	0	0	0	1	-1	0	0	1	1	1	1	1	1	0	1	0.348485	-0.527448	-0.230625	0.296823	1.22844		0.000382761
LKB1_mouse	0	0	0	1	0	1	0	0	0	0	1	1	0	0	0	0	1	0	0	0	0	0	0.183983	0.981575	1.13892	0.157344	1.11523		0.00051648
N-Cadherin	0	-1	0	0	0	0	0	0	0	-1	0	1	-1	0	-1	0	0	0	0	0	-1	-1	0.279221	-2.33172	-2.49482	-0.163097	-1.11969		0.000529399
PTEN	0	0	-1	1	1	1	1	0	0	0	0	0	0	-1	-1	1	1	1	1	-1	0	0	0.536797	-0.465943	-0.303239	0.162704	1.11938		0.000716099
PTCH	0	0	0	1	0	0	0	0	0	0	0	0	0	0	0	-1	0	0	-1	0	0	-1	0.181818	-0.940268	-1.1025	-0.162233	-1.11902		0.000732875
XIAP	0	0	-1	0	0	0	-1	0	-1	-1	0	0	0	0	0	0	0	-1	0	1	-1	-1	0.30303	-1.61789	-1.85915	-0.241255	-1.18202		0.000985137
p90RSK_pT359	0	0	0	0	0	0	0	0	0	-1	-1	0	0	-1	0	0	0	0	-1	0	-1	-1	0.207792	-3.82688	-3.99395	-0.167077	-1.12278		0.00107643
STAT3	0	0	0	1	0	0	-1	-1	0	-1	0	1	-1	0	0	0	1	0	-1	-1	-1	-1	0.469697	1.52788	1.28376	-0.244117	-1.18437		0.00118837
NCKIPS1	1	0	0	1	1	1	1	0	0	-1	1	1	-1	0	0	0	1	0	0	0	0	0	0.398268	1.45034	1.68453	0.234189	1.17625		0.00120466
Collagen-VI	0	-1	0	0	0	1	0	0	0	-1	0	1	-1	0	-1	0	1	-1	-1	0	-1	-1	0.469697	0.851965	0.682212	-0.169753	-1.12487		0.00122522
Annexin	-1	1	0	1	0	1	1	1	0	1	0	-1	1	-1	-1	-1	1	1	1	-1	1	-1	0.822511	1.27601	1.71137	0.435369	1.35226		0.00132521
SMAD3_pS423	0	-1	-1	-1	-1	-1	-1	0	1	-1	-1	1	-1	0	0	0	1	-1	0	-1	-1	-1	0.545455	0.797837	0.458493	-0.339344	-1.26518		0.0013784
eIF4E	-1	1	0	0	1	0	1	1	0	0	1	-1	0	-1	0	0	0	1	1	0	0	0	0.441558	0.658761	0.803743	0.144981	1.10572		0.00149857
Rab25	0	0	0	1	1	0	0	0	0	0	0	0	1	0	-1	0	1	1	0	0	1	-1	0.34632	0.00510276	0.139838	0.134736	1.09789		0.00154092
S6_pS240	1	-1	-1	-1	0	-1	0	1	-1	0	1	-1	-1	0	0	-1	-1	-1	1	-1	-1	1	0.703463	2.68403	2.11144	-0.572596	-1.4872		0.00217561
STAT5_pY694	0	0	0	1	0	0	0	0	0	1	-1	0	1	0	0	0	0	1	0	-1	1	0	0.313853	0.155214	0.623868	0.468654	1.38382		0.00269519
Spermine-Synthase	0	1	-1	0	0	0	1	1	0	0	1	1	1	0	1	0	1	0	1	0	0	0	0.337662	1.49883	1.73196	0.233126	1.17538		0.00272316
ATR	0	-1	0	1	0	0	0	-1	0	-1	0	0	-1	0	0	0	0	0	-1	0	0	-1	0.279221	-1.74936	-1.89952	-0.150159	-1.10969		0.00400511
VEGFR2	1	-1	0	1	-1	-1	-1	-1	-1	-1	1	0	-1	1	1	-1	-1	-1	-1	-1	-1	1	0.813853	4.5605	4.19245	-0.368047	-1.2906		0.00457682
HER2_pY1248	0	-1	1	1	0	0	0	-1	1	1	1	0	0	1	0	1	1	0	0	0	1	0	0.417749	-6.32579	-5.95909	0.366702	1.2894		0.00472573
PDK1_pS241	0	0	0	0	1	1	1	1	0	0	1	0	0	0	0	0	1	1	0	0	0	1	0.242424	1.64985	1.80338	0.153531	1.11229		0.005587
BIM	-1	0	-1	-1	0	0	0	0	-1	-1	0	1	0	-1	-1	0	0	-1	0	1	-1	-1	0.4329	-0.511255	-0.808919	-0.297664	-1.22915		0.00612133
BCl2_mouse	-1	0	-1	0	0	-1	0	0	0	0	-1	0	0	-1	0	0	-1	0	0	-1	0	-1	0.242424	-2.12888	-2.33246	-0.203579	-1.15155		0.00685613
MSH2_mouse	-1	0	-1	-1	-1	0	0	0	0	-1	0	0	0	-1	0	-1	0	0	1	1	-1	0	0.398268	-0.639472	-0.837917	-0.198445	-1.14746		0.0126476
Caspase-3	0	0	0	1	1	1	0	0	0	0	0	0	0	0	0	0	0	0	0	1	0	-1	0.218615	-3.05488	-2.96506	0.0898199	1.06424		0.0137312
TAU_mouse	-1	1	-1	-1	0	1	1	1	1	1	1	1	1	-1	-1	1	1	1	1	1	1	-1	0.824675	-2.45864	-2.19484	0.263798	1.20064		0.0157288
AR	0	0	-1	0	1	0	0	0	0	0	-1	0	0	-1	0	0	0	0	0	0	0	0	0.181818	-1.70482	-1.82415	-0.119327	-1.08623		0.0161407
ETV6	-1	0	0	-1	-1	1	0	-1	1	0	-1	-1	0	0	-1	0	1	0	-1	1	-1	-1	0.588745	-0.109327	-0.27254	-0.163213	-1.11978		0.0202769
GSK3a_b_mouse	0	1	0	0	1	0	1	0	0	-1	1	-1	1	-1	0	0	0	1	0	0	0	1	0.441558	1.42461	1.58535	0.160735	1.11786		0.0330288
EGFR_pY992	0	0	0	0	1	0	0	0	0	1	0	0	0	-1	0	0	0	0	0	0	1	-1	0.235931	-2.80177	-2.61634	0.185432	1.13716		0.0333886
ATM	-1	0	0	1	1	1	-1	1	1	0	0	1	0	-1	-1	1	1	0	1	0	0	0	0.564935	2.30288	2.46513	0.162247	1.11903		0.0362439
PKCa_pS657	0	1	0	1	0	1	0	0	-1	-1	0	0	1	-1	0	0	1	-1	0	-1	-1	-1	0.562771	0.174569	0.0206611	-0.153908	-1.11258		0.0396058
PCNA_mouse	-1	0	-1	-1	0	0	0	0	0	-1	0	0	0	-1	0	0	0	0	0	0	0	0	0.183983	0.228795	0.118019	-0.110777	-1.07981		0.040489
p90RSK	0	1	0	1	1	0	0	1	0	-1	0	0	0	1	0	1	0	0	0	0	0	-1	0.34632	-1.16628	-1.04339	0.122899	1.08892		0.0454829
CD31_mouse	-1	0	1	0	0	1	1	0	0	1	0	-1	0	0	-1	0	1	0	0	0	1	-1	0.467532	-2.73137	-2.63393	0.0974393	1.06987		0.0470396
EGFR_pY1173	0	0	0	1	0	0	0	0	1	1	0	0	0	0	0	0	0	0	0	1	1	-1	0.251082	-0.983099	-0.852001	0.131098	1.09513		0.052048
BAX	1	1	0	1	1	0	1	1	0	0	1	0	1	-1	0	1	0	0	1	-1	0	-1	0.512987	0.552979	0.701223	0.148245	1.10822		0.0531844
p53	0	-1	0	-1	0	0	0	-1	-1	0	-1	1	-1	0	0	0	0	0	-1	1	0	-1	0.398268	-1.1234	-1.35226	-0.228861	-1.17191		0.0538856
PI3K_p110a	-1	0	0	1	1	0	1	0	0	0	1	0	0	-1	0	0	0	0	0	0	0	0	0.277056	-1.54613	-1.49291	0.0532218	1.03758		0.0541795
Notch-3	0	0	0	1	0	1	0	0	1	0	-1	0	0	1	-1	0	1	1	0	1	0	-1	0.441558	0.631291	0.72599	0.0946998	1.06784		0.0615508
VASP	0	0	-1	0	1	0	0	0	0	-1	1	0	-1	-1	0	0	0	0	0	0	0	-1	0.313853	-2.20712	-2.32425	-0.117128	-1.08457		0.0619793
CHK2_pT68	-1	0	0	0	0	1	0	1	0	0	1	-1	0	-1	0	0	1	0	1	1	0	-1	0.467532	-1.6699	-1.57358	0.0963183	1.06904		0.0651751
FAK_pY397	-1	0	0	0	0	1	1	0	1	1	1	-1	0	0	-1	0	1	1	0	1	1	-1	0.564935	-0.68612	-0.616183	0.0699364	1.04967		0.0732106
4EBP1_pT70	0	0	-1	0	0	0	0	0	0	0	0	-1	0	-1	0	0	0	0	0	0	0	0	0.123377	-0.799988	-0.872828	-0.0728396	-1.05178		0.0796063
AKT_pS473	1	1	-1	1	1	-1	-1	-1	1	0	1	0	-1	-1	1	0	-1	0	0	1	1	-1	0.807359	-1.04009	-1.05561	-0.0155205	-1.01082		0.0815083
TAZ	0	0	0	0	0	0	0	0	0	0	0	0	0	0	0	0	0	0	0	0	0	0	0	1.29041	1.35482	0.0644087	1.04566		0.0901442
CHK2_mouse	0	0	0	0	0	0	0	1	0	-1	1	-1	0	0	0	1	1	0	0	1	0	1	0.34632	0.653779	0.715489	0.0617098	1.0437		0.117681
S6	0	0	0	0	0	0	0	0	0	-1	1	-1	-1	-1	-1	0	0	-1	0	0	-1	1	0.374459	3.16181	3.02629	-0.135523	-1.09849		0.122982
KU80	0	1	-1	0	0	0	0	1	0	-1	1	0	0	-1	0	0	1	0	0	0	0	1	0.372294	2.83376	2.92559	0.0918319	1.06572		0.130484
hSAMDC	-1	0	0	-1	0	1	1	0	1	0	1	-1	1	0	-1	0	1	1	1	0	1	0	0.564935	-0.841992	-0.769627	0.0723646	1.05144		0.131855
HER2	-1	0	0	0	0	0	0	0	0	0	0	0	0	-1	-1	0	0	0	0	0	0	-1	0.155844	-1.60558	-1.74467	-0.139088	-1.10121		0.132574
AMPKa	0	0	0	1	1	0	0	0	0	0	1	0	0	0	0	1	0	0	0	-1	1	-1	0.313853	-0.507944	-0.438433	0.0695104	1.04936		0.133422
HSP27_mouse	0	0	0	0	0	0	0	0	-1	0	0	1	1	-1	0	1	0	1	1	-1	0	-1	0.426407	-1.95775	-1.90534	0.0524035	1.03699		0.224235
Cyclin-E1_mouse	0	0	-1	0	0	-1	-1	1	0	-1	0	0	0	-1	0	0	0	0	1	0	0	-1	0.34632	-1.39184	-1.47599	-0.0841491	-1.06006		0.230123
PR	0	0	0	1	1	0	-1	0	0	0	1	0	0	-1	0	1	0	0	-1	-1	0	1	0.426407	-4.32266	-4.19798	0.124677	1.09026		0.249418
PAX2	-1	1	-1	-1	0	0	1	1	1	1	-1	-1	1	-1	-1	1	0	0	1	0	1	-1	0.807359	0.817875	0.908488	0.0906123	1.06482		0.262766
4EBP1	0	0	0	0	0	0	0	0	0	-1	1	0	-1	0	0	0	0	0	0	0	0	0	0.140693	0.178425	0.115117	-0.0633078	-1.04486		0.263256
E-Cadherin	1	0	0	1	0	0	-1	0	-1	0	-1	0	0	0	0	0	0	-1	0	1	1	-1	0.426407	-0.345127	-0.472524	-0.127397	-1.09232		0.329007
cKIT	0	0	0	0	0	1	0	0	1	-1	0	0	0	0	0	0	0	0	-1	1	-1	0	0.285714	-1.92527	-1.83416	0.0911046	1.06519		0.338682
MEK1_2_pS217	0	0	0	0	0	0	0	0	0	-1	1	0	0	0	0	0	0	1	0	0	-1	0	0.190476	0.642521	0.597191	-0.0453299	-1.03192		0.346667
HSP70	0	0	0	0	1	0	0	0	0	0	0	0	0	-1	-1	0	0	0	0	0	0	-1	0.181818	-2.02549	-2.0916	-0.0661139	-1.04689		0.370749
Collagen-VI.Rep	0	0	0	-1	-1	1	0	0	1	0	0	0	0	0	-1	0	1	0	0	1	-1	0	0.380952	1.90298	1.85301	-0.0499676	-1.03524		0.479559
STAT3_pY705	0	-1	0	1	0	0	0	0	0	0	-1	0	0	1	0	1	1	1	-1	0	1	-1	0.467532	-1.07429	-1.04121	0.033077	1.02319		0.485922
Paxillin_mouse	0	0	0	0	0	0	0	-1	0	-1	1	-1	0	0	1	0	1	0	-1	-1	-1	1	0.467532	2.30432	2.25792	-0.0464054	-1.03269		0.486129
SMAD3	-1	-1	0	0	-1	1	0	0	0	0	1	-1	0	1	0	0	1	0	0	-1	1	0	0.47619	0.0499516	0.0694497	0.019498	1.01361		0.545554
IGFBP2	1	0	1	1	1	0	0	-1	-1	0	-1	1	-1	1	0	-1	0	0	-1	0	0	-1	0.616883	-2.23396	-2.12142	0.112544	1.08113		0.583772
JNK2	0	0	0	1	1	1	0	0	0	0	0	0	0	0	0	0	0	0	-1	0	0	-1	0.235931	-2.98766	-2.97466	0.0130032	1.00905		0.681232
AKT_pT308	1	1	0	0	0	0	0	-1	1	1	1	0	-1	-1	0	0	0	0	0	0	1	-1	0.467532	-0.498589	-0.444073	0.0545162	1.03851		0.696195
IRS1	1	-1	1	0	0	1	0	0	0	0	1	0	-1	1	0	-1	1	-1	0	-1	0	1	0.562771	1.39825	1.44549	0.047249	1.03329		0.719875
4EBP1_pT37_high-bgd	0	0	0	1	1	0	0	0	1	-1	1	-1	-1	1	1	0	-1	0	-1	0	-1	1	0.616883	2.1581	2.18747	0.0293669	1.02056		0.720648
STAT5	0	-1	0	-1	1	0	1	0	0	0	0	0	0	0	0	0	0	1	0	1	-1	0	0.331169	1.26798	1.26307	-0.00491416	-1.00341		0.835198
PKCa_mouse	0	1	0	1	1	1	0	0	1	-1	0	0	1	0	0	1	1	0	0	-1	-1	-1	0.536797	0.968365	1.00385	0.035487	1.0249		0.842073
GATA3_mouse	0	1	0	-1	0	0	-1	0	0	0	-1	-1	0	0	1	0	0	0	0	0	0	1	0.331169	-0.348683	-0.382292	-0.0336094	-1.02357		0.857288
p27	1	0	0	0	0	0	1	0	1	1	-1	-1	1	1	-1	0	1	1	1	-1	1	-1	0.660173	1.24594	1.28134	0.0354027	1.02484		0.868199
ER	-1	0	0	1	0	0	1	-1	0	1	-1	-1	-1	0	0	0	0	0	-1	-1	1	1	0.562771	-2.97718	-3.04414	-0.0669643	-1.04751		0.909927
PDK1	0	0	0	1	0	0	0	0	0	0	0	0	0	0	-1	0	1	0	0	0	0	-1	0.190476	-1.39034	-1.41646	-0.0261227	-1.01827		0.941442

## Sheet: 3D2D-QuantMatrix_Tric FC tables
Protein	LNZ308 Hypoxia	LNZ308 Normoxia	SNB19 Hypoxia	SNB19 Normoxia	U87 Hypoxia	U87 Normoxia	U251 Hypoxia	U251 Normoxia	LN229 Hypoxia	LN229 Normoxia	MDA231 Hypoxia	Glioma >50% Change	FC for 3D-2D Medium	P-Value for 3D-2D	Protein	MDA231 Hypoxia	MDA231 Normoxia	OVCAR5 Hypoxia	OVCAR5 Normoxia	MiaPaCa Hypoxia	MiaPaCa Normoxia	MDA468 Hypoxia	MDA468 Normoxia	SKOV3 Hypoxia	SKOV3 Normoxia	MCF7 Hypoxia	MCF7 Normoxia	Adenocarcinoma >50% Change	FC for 3D-2D Medium	P-Value for 3D-2D		ave by cell lines and not by normoxia and hypoxia	variance	mean.2D	mean.3D	diff.Media_3D.2D	FC.Media_3D.2D	FC.Media_3D.2D.Mark above threshold value with >1.5 magnitude change	p-value Media	3D-2D with constant normoxia or hypoxia
NFkBp65(Ser536)	1	0	1	1	1	0	1	1	1	0	1	1	1.73078	7.07356e-10	NFkBp65(Ser536)	1	1	1	1	1	0	0	0	1	1	1	1	1	1.73078	7.07356e-10			0.207792	0.00950696	0.800933	0.791426	1.73078	*	7.07356e-10
p38(Thr180)	1	-1	1	1	1	1	1	1	1	0	0	1	1.71053	1.65442e-09	p38(Thr180)	0	0	1	1	1	0	0	0	1	1	1	1	1	1.71053	1.65442e-09			0.337662	0.151332	0.925775	0.774443	1.71053	*	1.65442e-09
Src(Tyr418)	0	0	1	1	1	1	1	0	1	1	1	1	1.70972	8.51494e-06	Src(Tyr418)	1	1	0	1	0	1	1	1	1	1	1	-1	1	1.70972	8.51494e-06			0.322511	-1.42196	-0.648196	0.773764	1.70972	*	8.51494e-06
TSC2(Thr1462)	0	0	1	1	1	1	1	1	1	1	1	1	1.67926	3.25315e-18	TSC2(Thr1462)	1	1	1	1	1	1	1	1	1	1	1	1	1	1.67926	3.25315e-18			0.0865801	-0.8882	-0.140375	0.747824	1.67926	*	3.25315e-18
GSK3α/β(Ser21)	1	-1	1	1	1	1	1	1	1	1	1	1	1.66763	4.95351e-13	GSK3α/β(Ser21)	1	1	1	1	0	0	0	1	1	1	1	1	1	1.66763	4.95351e-13			0.279221	-0.110485	0.627311	0.737796	1.66763	*	4.95351e-13
PARP	-1	-1	1	0	0	0	1	0	1	0	1		1.64008	3.65995e-07	PARP	1	1	1	1	1	1	1	1	1	1	1	-1	1	1.64008	3.65995e-07			0.547619	-2.28263	-1.56886	0.713767	1.64008	*	3.65995e-07
Src(Tyr416)	0	-1	1	1	1	1	1	0	1	1	1	1	1.57553	3.06699e-09	Src(Tyr416)	1	1	1	1	0	1	0	0	1	1	1	-1	1	1.57553	3.06699e-09			0.443723	-1.45422	-0.798379	0.65584	1.57553	*	3.06699e-09
Caspase7	-1	0	1	1	0	0	1	0	1	0	1		1.48529	5.60076e-08	Caspase7	1	1	1	1	1	1	1	1	1	1	1	-1	1	1.48529	5.60076e-08			0.443723	-2.54799	-1.97724	0.570745	1.48529		5.60076e-08
MAPK(Thr202)	0	-1	1	1	0	-1	1	1	0	-1	1		1.48142	0.000116534	MAPK(Thr202)	1	1	0	1	1	1	1	-1	1	1	1	-1	1	1.48142	0.000116534			0.718615	-0.734907	-0.167925	0.566981	1.48142		0.000116534
COX2	0	-1	1	1	1	1	1	0	1	1	1	1	1.475	4.37e-05	COX2	1	1	1	1	0	1	0	-1	0	1	1	0		1.475	4.37e-05			0.450216	-0.463195	0.097518	0.560714	1.475		4.37e-05
AKT	0	1	1	1	0	0	1	0	1	1	1	1	1.40133	1.916e-09	AKT	1	1	1	1	0	1	1	-1	0	0	1	1	1	1.40133	1.916e-09			0.348485	1.84903	2.33583	0.4868	1.40133		1.916e-09
FOXO3	0	0	1	1	0	0	1	0	1	1	1		1.38945	4.54174e-07	FOXO3	1	1	1	1	1	1	0	0	1	1	0	0	1	1.38945	4.54174e-07			0.253247	-1.06488	-0.590371	0.474512	1.38945		4.54174e-07
STAT5(Tyr694)	0	0	0	1	0	0	1	0	0	0	0	0	1.38382	0.00269519	STAT5(Tyr694)	0	0	0	1	0	0	0	-1	1	1	-1	0	0	1.38382	0.00269519			0.313853	0.155214	0.623868	0.468654	1.38382		0.00269519
Annexin	-1	-1	1	1	0	-1	1	-1	0	-1	1		1.35226	0.00132521	Annexin	1	1	1	1	1	1	0	-1	1	1	0	-1	1	1.35226	0.00132521			0.822511	1.27601	1.71137	0.435369	1.35226		0.00132521
MEK1	1	0	1	0	0	0	1	1	1	0	1		1.35215	2.38362e-05	MEK1	1	1	1	0	0	1	0	-1	0	0	1	1		1.35215	2.38362e-05			0.354978	1.79636	2.23161	0.435251	1.35215		2.38362e-05
STAT6(Tyr694)	0	0	0	1	0	0	1	0	0	0	0	0	1.3371	0.000323467	STAT6(Tyr694)	0	1	1	1	0	0	0	0	1	1	0	0	0	1.3371	0.000323467			0.227273	-1.25844	-0.839327	0.419108	1.3371		0.000323467
HER2( Tyr1248)	0	0	-1	0	1	1	1	0	0	1	0		1.2894	0.00472573	HER2( Tyr1248)	0	1	0	0	-1	0	1	0	1	1	1	0		1.2894	0.00472573			0.417749	-6.32579	-5.95909	0.366702	1.2894		0.00472573
C-Kit	0	-1	0	0	0	0	1	0	1	0	0	0	1.26789	7.10179e-07	C-Kit	1	1	1	1	0	1	1	1	0	0	1	1	1	1.26789	7.10179e-07			0.354978	1.47678	1.81921	0.342431	1.26789		7.10179e-07
p70S6K	0	0	0	0	0	0	1	0	1	0	0	0	1.25783	1.12573e-05	p70S6K	1	1	1	1	1	1	1	1	0	0	1	1	1	1.25783	1.12573e-05			0.25974	1.34783	1.67877	0.330937	1.25783		1.12573e-05
ACC(Ser79)	0	-1	0	0	0	0	0	1	1	1	0	0	1.22844	0.000382761	ACC(Ser79)	0	1	1	1	0	1	0	1	0	0	1	1	1	1.22844	0.000382761			0.348485	-0.527448	-0.230625	0.296823	1.22844		0.000382761
FAK	0	-1	1	1	1	1	1	0	0	0	1	1	1.20877	4.25848e-07	FAK	1	1	0	1	0	1	1	1	0	0	1	0	1	1.20877	4.25848e-07			0.357143	-0.289077	-0.0155319	0.273545	1.20877		4.25848e-07
TAU	-1	1	1	1	-1	-1	-1	-1	0	1	1		1.20064	0.0157288	TAU	1	1	1	1	1	1	1	1	1	1	1	-1	1	1.20064	0.0157288			0.824675	-2.45864	-2.19484	0.263798	1.20064		0.0157288
p85 PI3K	0	1	0	0	0	0	1	0	1	0	0	0	1.18209	8.40338e-09	p85 PI3K	0	0	1	1	0	0	0	0	1	1	1	0	0	1.18209	8.40338e-09			0.242424	0.893497	1.13483	0.241335	1.18209		8.40338e-09
NCKIPSD	1	1	0	-1	0	0	1	0	1	0	1		1.17625	0.00120466	NCKIPSD	1	1	1	0	0	0	0	0	-1	0	1	0	0	1.17625	0.00120466			0.398268	1.45034	1.68453	0.234189	1.17625		0.00120466
Spermine-synthase	0	1	1	1	-1	0	0	1	0	0	0		1.17538	0.00272316	Spermine-synthase	0	1	1	0	1	1	0	0	0	0	1	0	0	1.17538	0.00272316			0.337662	1.49883	1.73196	0.233126	1.17538		0.00272316
14-3-3-Z	0	-1	1	1	0	0	1	0	1	0	1		1.16778	0.000240618	14-3-3-Z	1	1	1	1	1	1	0	0	0	0	1	0	1	1.16778	0.000240618			0.354978	0.921372	1.14515	0.223774	1.16778		0.000240618
STAT3(Thr727)	0	1	1	1	0	0	1	1	1	1	1	1	1.16072	9.70851e-05	STAT3(Thr727)	1	0	0	1	0	0	1	1	0	0	0	0	0	1.16072	9.70851e-05			0.261905	0.419453	0.634474	0.215021	1.16072		9.70851e-05
MGMT	0	1	0	0	0	0	1	0	1	0	0	0	1.15713	9.63224e-08	MGMT	1	1	1	1	0	0	0	1	0	0	0	0	0	1.15713	9.63224e-08			0.242424	-0.391247	-0.180696	0.210552	1.15713		9.63224e-08
BAD(ser112)	-1	0	0	0	0	-1	1	0	1	1	0		1.14979	4.08962e-06	BAD(ser112)	0	1	1	1	1	0	0	0	0	0	1	-1		1.14979	4.08962e-06			0.469697	-2.05761	-1.85624	0.201375	1.14979		4.08962e-06
EGFR(Tyr992)	0	0	0	0	0	-1	0	0	1	0	0	0	1.13716	0.0333886	EGFR(Tyr992)	0	0	0	0	0	0	0	0	1	1	0	-1	0	1.13716	0.0333886			0.235931	-2.80177	-2.61634	0.185432	1.13716		0.0333886
PTEN	0	0	0	0	-1	-1	1	-1	1	1	1		1.11938	0.000716099	PTEN	1	1	1	1	0	1	0	-1	0	0	0	0		1.11938	0.000716099			0.536797	-0.465943	-0.303239	0.162704	1.11938		0.000716099
ATM	-1	1	0	0	0	-1	1	-1	1	1	1		1.11903	0.0362439	ATM	1	1	-1	0	1	1	1	0	0	0	0	0		1.11903	0.0362439			0.564935	2.30288	2.46513	0.162247	1.11903		0.0362439
GSK3α/β	0	-1	1	1	0	-1	0	0	1	0	0		1.11786	0.0330288	GSK3α/β	0	0	1	1	0	0	0	0	-1	0	1	1	0	1.11786	0.0330288			0.441558	1.42461	1.58535	0.160735	1.11786		0.0330288
LKB1	0	1	0	0	0	0	0	0	0	0	0	0	1.11523	0.00051648	LKB1	1	1	0	0	0	0	0	0	0	0	1	0	0	1.11523	0.00051648			0.183983	0.981575	1.13892	0.157344	1.11523		0.00051648
PDK1(Ser241)	0	0	0	0	0	0	0	0	1	0	0	0	1.11229	0.005587	PDK1(Ser241)	1	1	1	1	1	0	0	0	0	0	1	1	1	1.11229	0.005587			0.242424	1.64985	1.80338	0.153531	1.11229		0.005587
BAX	1	0	1	1	0	-1	1	0	1	1	0		1.10822	0.0531844	BAX	0	0	1	0	1	1	0	-1	0	0	1	-1		1.10822	0.0531844			0.512987	0.552979	0.701223	0.148245	1.10822		0.0531844
eLF4E	-1	-1	1	0	0	-1	0	0	1	0	0		1.10572	0.00149857	eLF4E	0	0	1	1	1	1	0	0	0	0	1	0	0	1.10572	0.00149857			0.441558	0.658761	0.803743	0.144981	1.10572		0.00149857
Rab25	0	0	0	1	0	0	1	-1	1	0	0	0	1.09789	0.00154092	Rab25	0	1	0	1	0	0	0	0	0	1	0	-1	0	1.09789	0.00154092			0.34632	0.00510276	0.139838	0.134736	1.09789		0.00154092
EGFR(Tyr1173)	0	0	0	0	0	0	1	0	0	0	0		1.09513	0.052048	EGFR(Tyr1173)	0	0	0	0	0	0	1	1	1	1	0	-1		1.09513	0.052048			0.251082	-0.983099	-0.852001	0.131098	1.09513		0.052048
PR	0	0	0	0	0	-1	1	0	1	1	0		1.09026	0.249418	PR	0	0	-1	0	0	-1	0	-1	0	0	1	1		1.09026	0.249418			0.426407	-4.32266	-4.19798	0.124677	1.09026		0.249418
p90RSK	0	0	1	0	0	1	1	0	1	1	0		1.08892	0.0454829	p90RSK	0	0	0	0	1	0	0	0	-1	0	0	-1	0	1.08892	0.0454829			0.34632	-1.16628	-1.04339	0.122899	1.08892		0.0454829
IGFBP2	1	1	0	-1	1	1	1	0	1	-1	0		1.08113	0.583772	IGFBP2	1	0	0	0	-1	-1	-1	0	0	0	-1	-1		1.08113	0.583772			0.616883	-2.23396	-2.12142	0.112544	1.08113		0.583772
CD31	-1	-1	0	0	1	0	0	-1	0	0	0	0	1.06987	0.0470396	CD31	1	1	1	0	0	0	0	0	1	1	0	-1		1.06987	0.0470396			0.467532	-2.73137	-2.63393	0.0974393	1.06987		0.0470396
CHK2(Thr68)	-1	-1	0	0	0	-1	0	0	0	0	1		1.06904	0.0651751	CHK2(Thr68)	1	1	0	0	1	1	0	1	0	0	1	-1		1.06904	0.0651751			0.467532	-1.6699	-1.57358	0.0963183	1.06904		0.0651751
Notch-3	0	0	0	0	0	1	1	-1	0	0	1		1.06784	0.0615508	Notch-3	0	1	0	1	0	0	1	1	0	0	-1	-1		1.06784	0.0615508			0.441558	0.631291	0.72599	0.0946998	1.06784		0.0615508
KU80	0	0	1	0	-1	-1	0	0	0	0	0		1.06572	0.130484	KU80	1	1	0	0	1	0	0	0	-1	0	1	1		1.06572	0.130484			0.372294	2.83376	2.92559	0.0918319	1.06572		0.130484
C-KIT	0	0	0	0	0	0	0	0	0	0	1		1.06519	0.338682	C-KIT	0	0	0	0	0	-1	1	1	-1	-1	0	0		1.06519	0.338682			0.285714	-1.92527	-1.83416	0.0911046	1.06519		0.338682
PAX2	-1	-1	1	1	-1	-1	-1	-1	0	1	0		1.06482	0.262766	PAX2	0	0	1	0	1	1	1	0	1	1	-1	-1		1.06482	0.262766			0.807359	0.817875	0.908488	0.0906123	1.06482		0.262766
Caspase3	0	0	0	0	0	0	1	0	1	0	0	0	1.06424	0.0137312	Caspase3	1	0	0	0	0	0	0	1	0	0	0	-1	0	1.06424	0.0137312			0.218615	-3.05488	-2.96506	0.0898199	1.06424		0.0137312
hSAMDC	-1	-1	0	1	0	0	-1	-1	0	0	1		1.05144	0.131855	hSAMDC	0	1	1	1	0	1	1	0	0	1	1	0		1.05144	0.131855			0.564935	-0.841992	-0.769627	0.0723646	1.05144		0.131855
FAK(Tyr397)	-1	-1	0	0	0	0	0	-1	0	0	1		1.04967	0.0732106	FAK(Tyr397)	0	1	1	1	0	0	1	1	1	1	1	-1		1.04967	0.0732106			0.564935	-0.68612	-0.616183	0.0699364	1.04967		0.0732106
AMPKα	0	0	0	0	0	0	1	0	1	1	0		1.04936	0.133422	AMPKα	0	0	0	0	0	0	0	-1	0	1	1	-1		1.04936	0.133422			0.313853	-0.507944	-0.438433	0.0695104	1.04936		0.133422
TAZ	0	0	0	0	0	0	0	0	0	0	0		1.04566	0.0901442	TAZ	0	0	0	0	0	0	0	0	0	0	0	0		1.04566	0.0901442			0	1.29041	1.35482	0.0644087	1.04566		0.0901442
CHK2	0	-1	0	0	0	0	0	0	0	1	0		1.0437	0.117681	CHK2	0	1	0	0	1	0	0	1	-1	0	1	1		1.0437	0.117681			0.34632	0.653779	0.715489	0.0617098	1.0437		0.117681
AKT(Thr308)	1	0	1	-1	0	-1	0	0	0	0	0		1.03851	0.696195	AKT(Thr308)	1	0	0	0	-1	0	1	0	1	1	1	-1		1.03851	0.696195			0.467532	-0.498589	-0.444073	0.0545162	1.03851		0.696195
PI3K-p110a	-1	0	0	0	0	-1	1	0	1	0	0		1.03758	0.0541795	PI3K-p110a	1	0	1	0	0	0	0	0	0	0	1	0		1.03758	0.0541795			0.277056	-1.54613	-1.49291	0.0532218	1.03758		0.0541795
HSP27	0	1	0	1	0	-1	0	0	0	1	0		1.03699	0.224235	HSP27	-1	0	0	1	0	1	-1	-1	0	0	0	-1		1.03699	0.224235			0.426407	-1.95775	-1.90534	0.0524035	1.03699		0.224235
IRS1	1	0	-1	-1	1	1	0	0	0	-1	1		1.03329	0.719875	IRS1	0	1	0	-1	0	0	0	-1	0	0	1	1		1.03329	0.719875			0.562771	1.39825	1.44549	0.047249	1.03329		0.719875
PKCα	0	0	1	1	0	0	1	0	1	1	1		1.0249	0.842073	PKCα	0	1	0	0	0	0	1	-1	-1	-1	0	-1		1.0249	0.842073			0.536797	0.968365	1.00385	0.035487	1.0249		0.842073
p27	1	-1	0	1	0	1	0	-1	0	0	0		1.02484	0.868199	p27	0	1	1	1	0	1	1	-1	1	1	-1	-1		1.02484	0.868199			0.660173	1.24594	1.28134	0.0354027	1.02484		0.868199
STAT3(Tyr705)	0	0	-1	0	0	1	1	0	0	1	0		1.02319	0.485922	STAT3(Tyr705)	0	1	0	1	0	-1	0	0	0	1	-1	-1		1.02319	0.485922			0.467532	-1.07429	-1.04121	0.033077	1.02319		0.485922
4EBP1(Thr37)	0	-1	0	-1	0	1	1	1	1	0	0		1.02056	0.720648	4EBP1(Thr37)	0	-1	0	0	0	-1	1	0	-1	-1	1	1		1.02056	0.720648			0.616883	2.1581	2.18747	0.0293669	1.02056		0.720648
SMAD3	-1	-1	-1	0	0	1	0	0	-1	0	1		1.01361	0.545554	SMAD3	0	1	0	0	0	0	0	-1	0	1	1	0		1.01361	0.545554			0.47619	0.0499516	0.0694497	0.019498	1.01361		0.545554
JNK2	0	0	0	0	0	0	1	0	1	0	1		1.00905	0.681232	JNK2	0	0	0	0	0	-1	0	0	0	0	0	-1		1.00905	0.681232			0.235931	-2.98766	-2.97466	0.0130032	1.00905		0.681232
STAT5	0	0	-1	0	0	0	-1	0	1	0	0		-1.00341	0.835198	STAT5	1	0	1	1	0	0	0	1	0	-1	0	0		-1.00341	0.835198			0.331169	1.26798	1.26307	-0.00491416	-1.00341		0.835198
AKT(Ser473)	1	0	1	-1	-1	-1	1	1	1	0	-1		-1.01082	0.0815083	AKT(Ser473)	0	-1	-1	0	-1	0	1	1	0	1	1	-1		-1.01082	0.0815083			0.807359	-1.04009	-1.05561	-0.0155205	-1.01082		0.0815083
PDK1	0	0	0	0	0	0	1	-1	0	0	0		-1.01827	0.941442	PDK1		1	0	0	0	0	0	0	0	0	0	-1		-1.01827	0.941442			0.190476	-1.39034	-1.41646	-0.0261227	-1.01827		0.941442
GATA3	0	-1	1	0	0	0	-1	1	0	0	0		-1.02357	0.857288	GATA3	0	0	-1	0	0	0	0	0	0	0	-1	1		-1.02357	0.857288			0.331169	-0.348683	-0.382292	-0.0336094	-1.02357		0.857288
MEK1/2(Ser217)	0	0	0	0	0	0	0	0	0	0	0		-1.03192	0.346667	MEK1/2(Ser217)	0	0	0	1	0	0	0	0	-1	-1	1	0		-1.03192	0.346667			0.190476	0.642521	0.597191	-0.0453299	-1.03192		0.346667
Paxillin	0	-1	0	0	0	0	0	1	0	0	0		-1.03269	0.486129	Paxillin	1	1	0	0	-1	-1	0	-1	-1	-1	1	1		-1.03269	0.486129			0.467532	2.30432	2.25792	-0.0464054	-1.03269		0.486129
Collagen-VI #2	0	0	0	0	0	0	-1	-1	-1	0	1		-1.03524	0.479559	Collagen-VI-repl	0	1	0	0	0	0	1	1	0	-1	0	0		-1.03524	0.479559			0.380952	1.90298	1.85301	-0.0499676	-1.03524		0.479559
4EBP1	0	0	0	-1	0	0	0	0	0	0	0		-1.04486	0.263256	4EBP1	0	0	0	0	0	0	0	0	-1	0	1	0		-1.04486	0.263256			0.140693	0.178425	0.115117	-0.0633078	-1.04486		0.263256
HSP70	0	0	0	0	0	-1	0	-1	1	0	0		-1.04689	0.370749	HSP70	1	0	0	0	0	0	0	0	0	0	0	-1		-1.04689	0.370749			0.181818	-2.02549	-2.0916	-0.0661139	-1.04689		0.370749
ER	-1	-1	0	-1	0	0	1	0	0	0	0		-1.04751	0.909927	ER	0	0	1	0	-1	-1	0	-1	1	1	-1	1		-1.04751	0.909927			0.562771	-2.97718	-3.04414	-0.0669643	-1.04751		0.909927
4EBP1(Thr70)	0	-1	0	0	-1	-1	0	0	0	0	0		-1.05178	0.0796063	4EBP1(Thr70)	-1	0	0	0	0	0	0	0	0	0	0	0		-1.05178	0.0796063			0.123377	-0.799988	-0.872828	-0.0728396	-1.05178		0.0796063
Cyclin-E1	0	0	0	0	-1	-1	0	0	0	0	-1		-1.06006	0.230123	Cyclin-E1	0	0	-1	0	1	1	0	0	-1	0	0	-1		-1.06006	0.230123			0.34632	-1.39184	-1.47599	-0.0841491	-1.06006		0.230123
PCNA	-1	0	0	0	-1	-1	-1	0	0	0	0	0	-1.07981	0.040489	PCNA	0	0	0	0	0	0	0	0	-1	0	0	0	0	-1.07981	0.040489			0.183983	0.228795	0.118019	-0.110777	-1.07981		0.040489
VASP	0	0	0	-1	-1	-1	0	0	1	0	0		-1.08457	0.0619793	VASP	1	0	0	0	0	0	0	0	-1	0	1	-1		-1.08457	0.0619793			0.313853	-2.20712	-2.32425	-0.117128	-1.08457		0.0619793
AR	0	0	0	0	-1	-1	0	0	1	0	0	0	-1.08623	0.0161407	AR	0	0	0	0	0	0	0	0	0	0	-1	0	0	-1.08623	0.0161407			0.181818	-1.70482	-1.82415	-0.119327	-1.08623		0.0161407
E-cadherin	1	0	0	0	0	0	1	0	0	0	0		-1.09232	0.329007	E-cadherin	1	0	-1	-1	0	0	-1	1	0	1	-1	-1		-1.09232	0.329007			0.426407	-0.345127	-0.472524	-0.127397	-1.09232		0.329007
S6	0	-1	0	-1	0	-1	0	-1	0	0	0		-1.09849	0.122982	S6	0	0	0	-1	0	0	0	0	-1	-1	1	1		-1.09849	0.122982			0.374459	3.16181	3.02629	-0.135523	-1.09849		0.122982
HER2	-1	0	0	0	0	-1	0	-1	0	0	0		-1.10121	0.132574	HER2	0	0	0	0	0	0	0	0	0	0	0	-1		-1.10121	0.132574			0.155844	-1.60558	-1.74467	-0.139088	-1.10121		0.132574
ATR(Ser428)	0	0	-1	-1	0	0	1	0	0	0	0	0	-1.10969	0.00400511	ATR(Ser428)	0	0	0	0	-1	-1	0	0	-1	0	0	-1	0	-1.10969	0.00400511			0.279221	-1.74936	-1.89952	-0.150159	-1.10969		0.00400511
PKCα(Ser657)	0	0	1	1	0	-1	1	0	0	0	0	0	-1.11258	0.0396058	PKCα(Ser657)	1	1	0	-1	0	0	-1	-1	-1	-1	0	-1		-1.11258	0.0396058			0.562771	0.174569	0.0206611	-0.153908	-1.11258		0.0396058
PTCH	0	0	0	0	0	0	1	0	0	-1	0	0	-1.11902	0.000732875	PTCH	0	0	0	0	0	-1	0	0	0	0	0	-1	0	-1.11902	0.000732875			0.181818	-0.940268	-1.1025	-0.162233	-1.11902		0.000732875
N-Cadherin	0	1	-1	-1	0	0	0	-1	0	0	0		-1.11969	0.000529399	N-Cadherin	0	0	0	0	0	0	0	0	-1	-1	0	-1	0	-1.11969	0.000529399			0.279221	-2.33172	-2.49482	-0.163097	-1.11969		0.000529399
ETV6	-1	-1	0	0	0	0	-1	-1	-1	0	1		-1.11978	0.0202769	ETV6	1	1	0	0	-1	-1	1	1	0	-1	-1	-1		-1.11978	0.0202769			0.588745	-0.109327	-0.27254	-0.163213	-1.11978		0.0202769
p90RSK(Thr359)	0	0	0	0	0	-1	0	0	0	0	0	0	-1.12278	0.00107643	p90RSK(Thr359)	0	0	0	0	0	-1	0	0	-1	-1	-1	-1	0	-1.12278	0.00107643			0.207792	-3.82688	-3.99395	-0.167077	-1.12278		0.00107643
Collagen-VI #1	0	1	-1	-1	0	0	0	-1	0	0	0	0	-1.12487	0.00122522	Collagen-VI #1	1	1	0	-1	0	-1	0	0	-1	-1	0	-1		-1.12487	0.00122522			0.469697	0.851965	0.682212	-0.169753	-1.12487		0.00122522
MSH2	-1	0	0	0	-1	-1	-1	0	-1	-1	0	-1	-1.14746	0.0126476	MSH2	0	0	0	0	0	1	0	1	-1	-1	0	0	0	-1.14746	0.0126476			0.398268	-0.639472	-0.837917	-0.198445	-1.14746		0.0126476
BCL2	-1	0	0	0	-1	-1	0	0	0	0	0	0	-1.15155	0.00685613	BCL2	-1	-1	0	0	0	0	0	-1	0	0	-1	-1	0	-1.15155	0.00685613			0.242424	-2.12888	-2.33246	-0.203579	-1.15155		0.00685613
4EBP1(Ser65)	0	-1	0	0	0	-1	-1	0	0	0	0	0	-1.15344	5.49522e-08	4EBP1(Ser65)	0	-1	0	0	0	0	0	-1	-1	-1	0	0	0	-1.15344	5.49522e-08			0.227273	0.606049	0.400111	-0.205939	-1.15344		5.49522e-08
KYY1	-1	1	-1	0	0	0	0	0	0	0	0	0	-1.1549	2.91585e-05	KYY1	0	0	-1	0	0	0	0	0	-1	-1	-1	0	0	-1.1549	2.91585e-05			0.279221	0.158202	-0.049563	-0.207765	-1.1549		2.91585e-05
Tch1	-1	0	-1	-1	0	0	0	-1	0	-1	0		-1.16062	0.00015419	Tch1	0	0	0	0	-1	-1	0	0	-1	-1	0	0	0	-1.16062	0.00015419			0.253247	-0.333725	-0.548622	-0.214897	-1.16062		0.00015419
p53	0	1	-1	-1	0	0	-1	0	0	0	0		-1.17191	0.0538856	p53	0	0	0	0	-1	-1	-1	1	0	0	-1	-1		-1.17191	0.0538856			0.398268	-1.1234	-1.35226	-0.228861	-1.17191		0.0538856
AIB1	0	-1	0	0	0	0	-1	0	-1	0	0	0	-1.17411	7.7965e-05	AIB1	0	0	-1	0	-1	0	0	0	-1	-1	-1	0	0	-1.17411	7.7965e-05			0.242424	0.608767	0.3772	-0.231566	-1.17411		7.7965e-05
xIAP	0	0	0	0	-1	0	0	0	0	0	0	0	-1.18202	0.000985137	xIAP	0	0	-1	-1	0	0	-1	1	-1	-1	0	-1		-1.18202	0.000985137			0.30303	-1.61789	-1.85915	-0.241255	-1.18202		0.000985137
STAT3	0	1	0	-1	0	0	1	0	0	0	0	0	-1.18437	0.00118837	STAT3	0	1	-1	0	-1	-1	0	-1	-1	-1	0	-1	-1	-1.18437	0.00118837			0.469697	1.52788	1.28376	-0.244117	-1.18437		0.00118837
BCL-XL #1	0	0	0	0	-1	-1	0	0	0	0	0	0	-1.19094	1.65867e-06	BCL-XL #1	0	0	0	0	0	0	0	-1	-1	-1	0	-1	0	-1.19094	1.65867e-06			0.207792	-1.15634	-1.40844	-0.252098	-1.19094		1.65867e-06
RAD51	0	0	0	0	-1	-1	0	0	0	0	-1	0	-1.19572	5.53455e-08	RAD51	-1	-1	-1	0	0	0	0	-1	-1	-1	0	0		-1.19572	5.53455e-08			0.242424	0.482293	0.224414	-0.257879	-1.19572		5.53455e-08
Cyclin-D1	1	-1	-1	-1	-1	-1	0	0	-1	0	0	-1	-1.19812	0.000267511	Cyclin-D1	0	0	0	0	0	0	0	-1	0	0	-1	0	0	-1.19812	0.000267511			0.322511	0.0164086	-0.244359	-0.260767	-1.19812		0.000267511
C-Myc(Thr58)	0	1	0	0	-1	-1	0	0	1	0	0	0	-1.22281	7.63459e-06	C-Myc(Thr58)	0	0	-1	-1	0	-1	0	0	-1	-1	-1	-1	-1	-1.22281	7.63459e-06			0.417749	-1.59251	-1.88271	-0.290202	-1.22281		7.63459e-06
C-JUN(Ser73)	1	1	-1	-1	0	0	-1	1	0	0	-1		-1.22751	0.000184867	C-JUN(Ser73)	-1	-1	-1	0	0	-1	0	-1	-1	-1	-1	-1	-1	-1.22751	0.000184867			0.545455	-0.0478991	-0.343635	-0.295736	-1.22751		0.000184867
BIM	-1	1	0	0	-1	-1	-1	-1	0	0	0		-1.22915	0.00612133	BIM	0	0	0	-1	0	0	-1	1	-1	-1	0	-1		-1.22915	0.00612133			0.4329	-0.511255	-0.808919	-0.297664	-1.22915		0.00612133
Src(Tyr527)	0	1	-1	0	0	0	0	0	0	1	-1	0	-1.2325	1.58921e-06	Src(Tyr527)	-1	-1	-1	1	-1	-1	0	0	-1	-1	-1	-1	-1	-1.2325	1.58921e-06			0.512987	-0.184903	-0.48649	-0.301587	-1.2325		1.58921e-06
BCL-XL #2	-1	-1	-1	0	-1	-1	0	0	0	0	0		-1.23937	1.47707e-05	BCL-XL -repl	0	0	0	0	0	-1	0	0	-1	-1	0	-1	0	-1.23937	1.47707e-05			0.253247	1.54027	1.23067	-0.309605	-1.23937		1.47707e-05
Rb	0	1	-1	-1	-1	-1	-1	0	-1	0	0	-1	-1.25576	5.92577e-09	Rb	0	0	-1	0	0	0	0	-1	-1	-1	0	0	0	-1.25576	5.92577e-09			0.348485	0.0138875	-0.314669	-0.328557	-1.25576		5.92577e-09
IRS1(Ser307)	0	0	-1	-1	0	0	0	-1	-1	-1	1		-1.25811	2.55169e-05	IRS1(Ser307)	1	0	0	-1	-1	-1	1	0	-1	-1	-1	0		-1.25811	2.55169e-05			0.443723	1.75405	1.4228	-0.331258	-1.25811		2.55169e-05
SMAD3(Ser423)	0	1	-1	-1	-1	0	-1	0	-1	0	-1		-1.26518	0.0013784	SMAD3(Ser423)	-1	1	-1	-1	0	0	1	-1	-1	-1	-1	-1	-1	-1.26518	0.0013784			0.545455	0.797837	0.458493	-0.339344	-1.26518		0.0013784
VEGFR2	1	0	-1	-1	0	1	1	1	-1	-1	-1		-1.2906	0.00457682	VEGFR2	-1	-1	-1	-1	-1	-1	-1	-1	-1	-1	1	1	-1	-1.2906	0.00457682			0.813853	4.5605	4.19245	-0.368047	-1.2906		0.00457682
FOXO3α(Ser318)	0	0	-1	-1	0	0	0	0	0	0	0	0	-1.3172	1.24256e-06	FOXO3α(Ser318)	-1	0	-1	-1	-1	-1	-1	-1	-1	-1	0	0	-1	-1.3172	1.24256e-06			0.261905	3.50772	3.11025	-0.397472	-1.3172		1.24256e-06
ATRIP	0	1	-1	-1	-1	-1	0	0	-1	-1	0	-1	-1.35312	5.254e-16	ATRIP	0	-1	-1	-1	-1	-1	-1	0	-1	-1	-1	-1	-1	-1.35312	5.254e-16			0.322511	-1.05465	-1.49095	-0.436294	-1.35312		5.254e-16
BCL-X	0	0	-1	-1	-1	-1	-1	-1	0	0	0	-1	-1.36882	9.07042e-09	BCL-X	0	1	-1	-1	-1	-1	0	-1	-1	-1	0	0	-1	-1.36882	9.07042e-09			0.354978	2.12639	1.67346	-0.452936	-1.36882		9.07042e-09
C-JUN	1	1	-1	-1	0	0	-1	0	-1	-1	-1		-1.3849	8.52973e-05	C-JUN	-1	-1	-1	-1	0	-1	-1	-1	-1	-1	-1	-1	-1	-1.3849	8.52973e-05			0.4329	1.58588	1.11609	-0.469785	-1.3849		8.52973e-05
Rb(Ser807)	1	1	-1	-1	0	0	0	1	-1	-1	-1		-1.38666	2.48107e-05	Rb(Ser807)	-1	0	-1	0	-1	-1	0	-1	-1	-1	-1	1	-1	-1.38666	2.48107e-05			0.634199	3.18551	2.7139	-0.471611	-1.38666		2.48107e-05
EGFR	0	0	0	0	-1	0	-1	0	0	0	0	0	-1.40321	5.57008e-06	EGFR	-1	-1	-1	-1	-1	-1	-1	1	-1	-1	0	-1	-1	-1.40321	5.57008e-06			0.357143	0.447546	-0.0411833	-0.488729	-1.40321		5.57008e-06
Gr-1	0	1	-1	-1	-1	-1	-1	0	-1	0	-1	-1	-1.43039	2.22365e-09	Gr-1	-1	0	-1	-1	-1	-1	0	-1	-1	-1	0	0	-1	-1.43039	2.22365e-09			0.348485	2.38966	1.87325	-0.516413	-1.43039		2.22365e-09
ATR	-1	0	-1	-1	-1	-1	-1	0	-1	0	-1	-1	-1.47372	4.19788e-14	ATR	-1	-1	-1	-1	-1	0	0	0	-1	-1	-1	-1	-1	-1.47372	4.19788e-14			0.207792	0.273786	-0.285677	-0.559463	-1.47372		4.19788e-14
S6(Ser240)	1	-1	-1	-1	-1	0	-1	0	0	-1	-1	-1	-1.4872	0.00217561	S6(Ser240)	-1	-1	0	-1	1	1	-1	-1	0	-1	1	1		-1.4872	0.00217561			0.703463	2.68403	2.11144	-0.572596	-1.4872		0.00217561
S6(Ser235)	0	-1	-1	-1	-1	-1	-1	0	0	-1	-1	-1	-1.57477	3.25675e-05	S6(Ser235)	-1	-1	0	-1	1	0	-1	-1	0	-1	0	1		-1.57477	3.25675e-05			0.452381	0.61821	-0.0369336	-0.655143	-1.57477	*	3.25675e-05
Cyclin-B1	0	0	-1	-1	-1	-1	-1	1	-1	-1	-1	-1	-1.62391	4.83196e-06	Cyclin-B1	-1	-1	-1	-1	-1	-1	1	0	-1	-1	1	1	-1	-1.62391	4.83196e-06			0.642857	2.66992	1.97045	-0.69947	-1.62391	*	4.83196e-06
Beta Catenin	0	0	-1	-1	-1	0	-1	-1	-1	-1	-1	-1	-1.65291	1.62364e-10	Beta Catenin	0	0	-1	-1	-1	-1	-1	0	-1	-1	-1	1	-1	-1.65291	1.62364e-10			0.337662	3.72401	2.99901	-0.725007	-1.65291	*	1.62364e-10
C-Myc	1	1	-1	-1	-1	-1	0	1	0	0	-1		-1.80326	2.04164e-08	C-Myc	-1	-1	-1	-1	-1	-1	0	-1	-1	-1	-1	-1	-1	-1.80326	2.04164e-08			0.545455	0.893245	0.0426416	-0.850604	-1.80326	*	2.04164e-08
ER(Ser118)	1	1	-1	-1	0	1	-1	0	-1	-1	1		-2.27903	1.29756e-09	ER(Ser118)	1	1	-1	-1	-1	-1	-1	-1	-1	-1	0	-1	-1	-2.27903	1.29756e-09			0.729437	3.44496	2.25654	-1.18842	-2.27903	*	1.29756e-09
H1F-1α	-1	0	-1	-1	-1	-1	-1	-1	-1	-1	-1	-1	-2.83529	2.43947e-11	H1F-1α	-1	1	-1	-1	-1	0	-1	0	-1	-1	-1	-1	-1	-2.83529	2.43947e-11			0.279221	-1.97886	-3.48236	-1.5035	-2.83529	*	2.43947e-11
#1 and #2 = replicate Ab to epitope

## Sheet: Alphabetized summary
	Hypoxia															Normoxia
Name	LNZ308.Hypoxia	SNB19.Hypoxia	U87.Hypoxia	U251.Hypoxia	LN229.Hypoxia	>50% glioma	MDA231.Hypoxia	OVCAR5.Hypoxia	MiaPaCa.Hypoxia	MDA468.Hypoxia	SKOV3.Hypoxia	MCF7.Hypoxia	>50% adenoca	>50% in both grousp		LNZ308.Normoxia	SNB19.Normoxia	U87.Normoxia	U251.Normoxia	LN229.Normoxia	>50% glioma	MDA231.Normoxia	OVCAR5.Normoxia	MiaPaCa.Normoxia	MDA468.Normoxia	SKOV3.Normoxia	MCF7.Normoxia	>50% adenoca	>50% in both grousp
14-3-3-Z	0	1	0	1	1	1	1	1	1	0	0	1	1	1		-1	1	0	0	0	0	1	1	1	0	0	0
4EBP1	0	0	0	0	0	0	0	0	0	0	-1	1	0	0		0	-1	0	0	0	0	0	0	0	0	0	0	0	0
4EBP1(Ser65)	0	0	0	-1	0	0	0	0	0	0	-1	0	0	0		-1	0	-1	0	0	0	-1	0	0	-1	-1	0
4EBP1(Thr37)	0	0	0	1	1	0	0	0	0	1	-1	1				-1	-1	1	1	0		-1	0	-1	0	-1	1
4EBP1(Thr70)	0	0	-1	0	0	0	0	0	0	0	0	0	0	0		-1	0	-1	0	0	0	0	0	0	0	0	0	0	0
ACC_pS79	0	0	0	0	1	0	0	1	0	0	0	1	0	0		-1	0	0	1	1		1	1	1	1	0	1	1
AIB1	0	0	0	-1	-1	0	0	-1	-1	0	-1	-1	-1			-1	0	0	0	0	0	0	0	0	0	-1	0	0	0
AKT	0	1	0	1	1	1	1	1	0	1	0	1	1	1		1	1	0	0	1	1	1	1	1	-1	0	1	1	1
AKT(Ser473)	1	1	-1	1	1	1	-1	-1	-1	1	0	1				0	-1	-1	1	0	-1	-1	0	0	1	1	-1
AKT(Thr308)	1	1	0	0	0	0	0	0	-1	1	1	1				0	-1	-1	0	0	0	0	0	0	0	1	-1	0	0
AMPKα	0	0	0	1	1	0	0	0	0	0	0	1	0	0		0	0	0	0	1	0	0	0	0	-1	1	-1
Annexin	-1	1	0	1	0		1	1	1	0	1	0	1			-1	1	-1	-1	-1	-1	1	1	1	-1	1	-1	1
AR	0	0	-1	0	1	0	0	0	0	0	0	-1	0	0		0	0	-1	0	0	0	0	0	0	0	0	0	0	0
ATM	-1	0	0	1	1		1	-1	1	1	0	0				1	0	-1	-1	1		1	0	1	0	0	0	0
ATR	0	-1	0	1	0	0	0	0	-1	0	-1	0	0	0		0	-1	0	0	0	0	0	0	-1	0	0	-1	0	0
ATR(Ser428)	-1	-1	-1	-1	-1	-1	-1	-1	-1	0	-1	-1	-1	-1		0	-1	-1	0	0	0	-1	-1	0	0	-1	-1	-1
ATRIP	0	-1	-1	0	-1	-1	0	-1	-1	-1	-1	-1	-1			1	-1	-1	0	-1	-1	-1	-1	-1	0	-1	-1	-1	-1
β-Catenin	0	-1	-1	-1	-1	-1	0	-1	-1	-1	-1	-1	-1	-1		0	-1	0	-1	-1	-1	0	-1	-1	0	-1	1
BAD(Ser112)	-1	0	0	1	1		0	1	1	0	0	1				0	0	-1	0	1	0	1	1	0	0	0	-1	0	0
BAX	1	1	0	1	1	1	0	1	1	0	0	1				0	1	-1	0	1		0	0	1	-1	0	-1
BCl2	-1	0	-1	0	0	0	-1	0	0	0	0	-1	0	0		0	0	-1	0	0	0	-1	0	0	-1	0	-1
BCl-X	0	-1	-1	-1	0	-1	0	-1	-1	0	-1	0				0	-1	-1	-1	0	-1	1	-1	-1	-1	-1	0	-1	-1
BCl-XL	0	0	-1	0	0	0	0	0	0	0	-1	0	0	0		0	0	-1	0	0	0	0	0	0	-1	-1	-1
BCl-XL	-1	-1	-1	0	0	-1	0	0	0	0	-1	0	0			-1	0	-1	0	0	0	0	0	-1	0	-1	-1
BIM	-1	0	-1	-1	0	-1	0	0	0	-1	-1	0	0			1	0	-1	-1	0		0	-1	0	1	-1	-1
B-RAF	0	0	0	1	1	0	1	1	0	1	0	1	1			-1	0	0	0	0	0	1	1	1	1	0	1	1
Caspase-3	0	0	0	1	1	0	1	0	0	0	0	0	0	0		0	0	0	0	0	0	0	0	0	1	0	-1	0	0
Caspase-7	-1	1	0	1	1	1	1	1	1	1	1	1	1	1		0	1	0	0	0	0	1	1	1	1	1	-1	1
CD31	-1	0	1	0	0	0	1	1	0	0	1	0				-1	0	0	-1	0	0	1	0	0	0	1	-1
CHK2	0	0	0	0	0	0	0	0	1	0	-1	1				-1	0	0	0	1	0	1	0	0	1	0	1
CHK2(Thr68)	-1	0	0	0	0	0	1	0	1	0	0	1				-1	0	-1	0	0	0	1	0	1	1	0	-1
cJUN	1	-1	0	-1	-1	-1	-1	-1	0	-1	-1	-1	-1	-1		1	-1	0	0	-1		-1	-1	-1	-1	-1	-1	-1
cJUN(Ser73)	1	-1	0	-1	0		-1	-1	0	0	-1	-1	-1			1	-1	0	1	-1		-1	0	-1	-1	-1	-1	-1
cKIT	0	0	0	0	0	0	1	0	0	1	-1	0				0	0	0	0	0	0	0	0	-1	1	-1	0
cMyc	1	-1	-1	0	0		-1	-1	-1	0	-1	-1	-1			1	-1	-1	1	0		-1	-1	-1	-1	-1	-1	-1
cMyc(Thr58)	0	0	-1	0	1	0	0	-1	0	0	-1	-1				1	0	-1	0	0	0	0	-1	-1	0	-1	-1	-1
Collagen-VI	0	-1	0	0	0	0	1	0	0	0	-1	0	0	0		1	-1	0	-1	0		1	-1	-1	0	-1	-1	-1
Collagen-VI	0	0	0	-1	-1	0	1	0	0	1	0	0	0	0		0	0	0	-1	0	0	1	0	0	1	-1	0
COX2	0	1	1	1	1	1	1	1	0	0	0	1				-1	1	1	0	1	1	1	1	1	-1	1	0	1	1
Cyclin-B1	0	-1	-1	-1	-1	-1	-1	-1	-1	1	-1	1	-1	-1		0	-1	-1	1	-1	-1	-1	-1	-1	0	-1	1	-1	-1
Cyclin-D1	1	-1	-1	0	-1	-1	0	0	0	0	0	-1	0			-1	-1	-1	0	0	-1	0	0	0	-1	0	0	0
Cyclin-E1	0	0	-1	0	0	0	-1	-1	1	0	-1	0				0	0	-1	0	0	0	0	0	1	0	0	-1	0	0
E-Cadherin	1	0	0	1	0	0	0	-1	0	-1	0	-1				0	0	0	0	0	0	0	-1	0	1	1	-1
EGFR	0	0	-1	-1	0	0	-1	-1	-1	-1	-1	0	-1			0	0	0	0	0	0	-1	-1	-1	1	-1	-1	-1
EGFR(Tyr1173)	0	0	0	1	0	0	0	0	0	1	1	0	0	0		0	0	0	0	0	0	0	0	0	1	1	-1
EGFR(Tyr992)	0	0	0	0	1	0	0	0	0	0	1	0	0	0		0	0	-1	0	0	0	0	0	0	0	1	-1	0	0
Egr-1	0	-1	-1	-1	-1	-1	-1	-1	-1	0	-1	0	-1	-1		1	-1	-1	0	0		0	-1	-1	-1	-1	0	-1
eIF4E	-1	1	0	0	1		0	1	1	0	0	1				-1	0	-1	0	0	0	0	1	1	0	0	0	0	0
ER	-1	0	0	1	0	0	0	1	-1	0	1	-1				-1	-1	0	0	0	0	0	0	-1	-1	1	1
ER(Ser118)	1	-1	0	-1	-1	-1	1	-1	-1	-1	-1	0	-1	-1		1	-1	1	0	-1		1	-1	-1	-1	-1	-1	-1
ETV6	-1	0	0	-1	-1	-1	1	0	-1	1	0	-1				-1	0	0	-1	0	0	1	0	-1	1	-1	-1
FAK	0	1	1	1	0	1	1	0	0	1	0	1				-1	1	1	0	0		1	1	1	1	0	0	1
FAK(Tyr397)	-1	0	0	0	0	0	1	1	0	1	1	1	1			-1	0	0	-1	0	0	1	1	0	1	1	-1	1
FOXO3	0	1	0	1	1	1	1	1	1	0	1	0	1	1		0	1	0	0	1	0	1	1	1	0	1	0	1
FOXO3α(Ser318)	0	-1	0	0	0	0	-1	-1	-1	-1	-1	0	-1			0	-1	0	0	0	0	0	-1	-1	-1	-1	0	-1
GATA3_mouse	0	1	0	-1	0	0	0	-1	0	0	0	-1	0	0		-1	0	0	1	0	0	0	0	0	0	0	1	0	0
GSK3α/β	0	1	0	0	1	0	0	1	0	0	-1	1				-1	1	-1	0	0		0	1	0	0	0	1	0
GSK3α/β(Ser21)	1	1	1	1	1	1	1	1	0	0	1	1	1	1		-1	1	1	1	1	1	1	1	0	1	1	1	1	1
H1F-1α	-1	-1	-1	-1	-1	-1	-1	-1	-1	-1	-1	-1	-1	-1		0	-1	-1	-1	-1	-1	1	-1	0	0	-1	-1
HER2	-1	0	0	0	0	0	0	0	0	0	0	0	0			0	0	-1	-1	0	0	0	0	0	0	0	-1	0	0
HER2(Tyr1248)	0	-1	1	1	0		0	0	-1	1	1	1				0	0	1	0	1	0	1	0	0	0	1	0	0	0
SAMDC	-1	0	0	-1	0	0	1	1	0	1	0	1	1			-1	1	0	-1	0		1	1	1	0	1	0	1
HSP27	0	0	0	0	0	0	0	0	0	-1	0	0	0	0		1	1	-1	0	1	1	0	1	1	-1	0	-1
HSP70	0	0	0	0	1	0	0	0	0	0	0	0	0	0		0	0	-1	-1	0	0	0	0	0	0	0	-1	0	0
IGFBP2	1	0	1	1	1	1	0	0	-1	-1	0	-1				1	-1	1	0	-1	-1	0	0	-1	0	0	-1	0
IRS1	1	-1	1	0	0		1	0	0	0	0	1	0			0	-1	1	0	-1		1	-1	0	-1	0	1
IRS1(Ser307)	0	-1	0	0	-1	0	1	0	-1	1	-1	-1				0	-1	0	-1	-1	-1	0	-1	-1	0	-1	0
JNK2	0	0	0	1	1	0	1	0	0	0	0	0	0	0		0	0	0	0	0	0	0	0	-1	0	0	-1	0	0
KU80	0	1	-1	0	0	0	0	0	1	0	-1	1				0	0	-1	0	0	0	1	0	0	0	0	1	0	0
KYY-1	-1	-1	0	0	0	0	0	-1	0	0	-1	-1				1	0	0	0	0	0	0	0	0	0	-1	0	0	0
LKB1	0	0	0	1	0	0	1	0	0	0	0	1	0	0		1	0	0	0	0	0	1	0	0	0	0	0	0	0
MAPK(Thr202)	0	1	0	1	0	0	1	0	1	1	1	1	1			-1	1	-1	1	-1	-1	1	1	1	-1	1	-1	1
MEK1	1	1	0	1	1	1	1	1	0	0	0	1				0	0	0	1	0	0	1	0	1	-1	0	1
MEK1/2(Ser217)	0	0	0	0	0	0	0	0	0	0	-1	1	0	0		0	0	0	0	0	0	0	1	0	0	-1	0	0	0
MGMT	0	0	0	1	1	0	1	1	0	0	0	0	0	0		1	0	0	0	0	0	1	1	0	1	0	0
MSH2	-1	0	-1	-1	-1	-1	0	0	0	0	-1	0	0			0	0	-1	0	-1	0	0	0	1	1	-1	0
N-Cadherin	0	-1	0	0	0	0	0	0	0	0	-1	0	0	0		1	-1	0	-1	0		0	0	0	0	-1	-1	0
NCKIPS1	1	0	0	1	1	1	1	1	0	0	-1	1				1	-1	0	0	0	0	1	0	0	0	0	0	0	0
NFκβ p65(Ser536)	1	1	1	1	1	1	1	1	1	0	1	1	1	1		0	1	0	1	0	0	1	1	0	0	1	1	1
Notch-1	-1	-1	0	0	0	0	0	0	-1	0	-1	0	0	0		0	-1	0	-1	-1	-1	0	0	-1	0	-1	0	0
Notch-3	0	0	0	1	0	0	1	0	0	1	0	-1				0	0	1	-1	0	0	1	1	0	1	0	-1
p27	1	0	0	0	0	0	0	1	0	1	1	-1				-1	1	1	-1	0		1	1	1	-1	1	-1	1
p38(Thr180)	1	1	1	1	1	1	0	1	1	0	1	1	1	1		-1	1	1	1	0	1	0	1	0	0	1	1
p53	0	-1	0	-1	0	0	0	0	-1	-1	0	-1				1	-1	0	0	0	0	0	0	-1	1	0	-1
p70S6K	0	0	0	1	1	0	1	1	1	1	0	1	1			0	0	0	0	0	0	1	1	1	1	0	1	1
PI3K p85	0	0	0	1	1	0	0	1	0	0	1	1				1	0	0	0	0	0	0	1	0	0	1	0	0	0
p90RSK	0	1	0	1	1	1	0	0	1	0	-1	0	0			0	0	1	0	1	0	0	0	0	0	0	-1	0	0
p90RSK(Thr359)	0	0	0	0	0	0	0	0	0	0	-1	-1	0	0		0	0	-1	0	0	0	0	0	-1	0	-1	-1
PARP	-1	1	0	1	1	1	1	1	1	1	1	1	1	1		-1	0	0	0	0	0	1	1	1	1	1	-1	1
PAX2	-1	1	-1	-1	0	-1	0	1	1	1	1	-1	1			-1	1	-1	-1	1	-1	0	0	1	0	1	-1
Paxillin	0	0	0	0	0	0	0	0	-1	0	-1	1				-1	0	0	1	0	0	1	0	-1	-1	-1	1
PCNA	-1	0	-1	-1	0	-1	0	0	0	0	-1	0	0			0	0	-1	0	0	0	0	0	0	0	0	0	0	0
PDK1	0	0	0	1	0	0	0	0	0	0	0	0	0	0		0	0	0	-1	0	0	1	0	0	0	0	-1	0	0
PDK1(Ser241)	0	0	0	0	1	0	1	1	1	0	0	1	1			0	0	0	0	0	0	1	1	0	0	0	1
PI3K p110α	-1	0	0	1	1		0	1	0	0	0	1	0			0	0	-1	0	0	0	0	0	0	0	0	0	0	0
PKCα	0	1	0	1	1	1	1	0	0	1	-1	0				0	1	0	0	1	0	1	0	0	-1	-1	-1
PKCα(Ser657)	0	1	0	1	0	0	1	0	0	-1	-1	0				0	1	-1	0	0	0	1	-1	0	-1	-1	-1	-1
PR	0	0	0	1	1	0	0	-1	0	0	0	1	0	0		0	0	-1	0	1	0	0	0	-1	-1	0	1
PTCH	0	0	0	1	0	0	0	0	0	0	0	0	0	0		0	0	0	0	-1	0	0	0	-1	0	0	-1	0	0
PTEN	0	0	-1	1	1		1	1	0	0	0	0	0			0	0	-1	-1	1		1	1	1	-1	0	0
Rab25	0	0	0	1	1	0	0	0	0	0	0	0	0	0		0	1	0	-1	0	0	1	1	0	0	1	-1	1
RAD51	0	0	-1	0	0	0	-1	-1	0	0	-1	0				0	0	-1	0	0	0	-1	0	0	-1	-1	0
Rb	0	-1	-1	-1	-1	-1	0	-1	0	0	-1	0	0			1	-1	-1	0	0		0	0	0	-1	-1	0	0
Rb(Ser807)	1	-1	-1	0	-1	-1	-1	-1	-1	0	-1	-1	-1	-1		1	-1	0	1	-1		0	0	-1	-1	-1	1
S6	0	0	0	0	0	0	0	0	0	0	-1	1	0	0		-1	-1	-1	-1	0	-1	0	-1	0	0	-1	1
S6(Ser235)	0	-1	-1	-1	0	-1	-1	0	1	-1	0	0				-1	-1	-1	0	-1	-1	-1	-1	0	-1	-1	1	-1	-1
S6(Ser240)	1	-1	-1	-1	0	-1	-1	0	1	-1	0	1				-1	-1	0	0	-1	-1	-1	-1	1	-1	-1	1	-1	-1
SMAD3	-1	-1	0	0	-1	-1	1	0	0	0	0	1	0			-1	0	1	0	0	0	1	0	0	-1	1	0
SMAD3(Ser423)	0	-1	-1	-1	-1	-1	-1	-1	0	1	-1	-1				1	-1	0	0	0	0	1	-1	0	-1	-1	-1	-1
Spermine-Synthase	0	1	-1	0	0	0	0	1	1	0	0	1				1	1	0	1	0	1	1	0	1	0	0	0	0
Src(Tyr416)	0	1	1	1	1	1	1	1	0	0	1	1	1	1		-1	1	1	0	1	1	1	1	1	0	1	-1	1	1
Src(Tyr418)	0	1	1	1	1	1	1	0	0	1	1	1	1	1		0	1	1	0	1	1	1	1	1	1	1	-1	1	1
Src(Tyr527)	0	-1	0	0	0	0	-1	-1	-1	0	-1	-1	-1			1	0	0	0	1	0	-1	1	-1	0	-1	-1	-1
STAT3	0	0	0	1	0	0	0	-1	-1	0	-1	0				1	-1	0	0	0	0	1	0	-1	-1	-1	-1	-1
STAT3(Thr727)	0	1	0	1	1	1	1	0	0	1	0	0	0			1	1	0	1	1	1	0	1	0	1	0	0	0
STAT3(Tyr705)	0	-1	0	1	0	0	0	0	0	0	0	-1	0	0		0	0	1	0	1	0	1	1	-1	0	1	-1
STAT5	0	-1	0	-1	1		0	1	0	0	0	0	0			0	0	0	0	0	0	0	1	0	1	-1	0
STAT5(Tyr694)	0	0	0	1	0	0	0	0	0	0	1	-1	0	0		0	1	0	0	0	0	0	1	0	-1	1	0
STAT6(Tyr694)	0	0	0	1	0	0	0	1	0	0	1	0	0	0		0	1	0	0	0	0	1	1	0	0	1	0
TAU	-1	1	-1	-1	0	-1	1	1	1	1	1	1	1			1	1	-1	-1	1	1	1	1	1	1	1	-1	1	1
TAZ	0	0	0	0	0	0	0	0	0	0	0	0	0	0		0	0	0	0	0	0	0	0	0	0	0	0	0	0
TSC2(Thr1462)	0	1	1	1	1	1	1	1	1	1	1	1	1	1		0	1	1	1	1	1	1	1	1	1	1	1	1	1
VASP	0	0	-1	0	1	0	0	0	0	0	-1	1	0	0		0	-1	-1	0	0	0	0	0	0	0	0	-1	0	0
VEGFR2	1	-1	0	1	-1		-1	-1	-1	-1	-1	1	-1			0	-1	1	1	-1		-1	-1	-1	-1	-1	1	-1
XIAP	0	0	-1	0	0	0	0	-1	0	-1	-1	0				0	0	0	0	0	0	0	-1	0	1	-1	-1

## Sheet: Manuscipt fig 2 & 3
Protein	LNZ308 Hypoxia	LNZ308 Normoxia	SNB19 Hypoxia	SNB19 Normoxia	U87 Hypoxia	U87 Normoxia	U251 Hypoxia	U251 Normoxia	LN229 Hypoxia	LN229 Normoxia	GL >50% Change	MDA231 Hypoxia	MDA231 Normoxia	OVCAR5 Hypoxia	OVCAR5 Normoxia	MiaPaCa Hypoxia	MiaPaCa Normoxia	MDA468 Hypoxia	MDA468 Normoxia	SKOV3 Hypoxia	SKOV3 Normoxia	MCF7 Hypoxia	MCF7 Normoxia	AC >50% Change	FC, 3D-2D Medium	P-Value, 3D-2D
GL & AC: Up
AKT	0	1	1	1	0	0	1	0	1	1	1	1	1	1	1	0	1	1	-1	0	0	1	1	1	1.4	2e-09
FAK	0	-1	1	1	1	1	1	0	0	0	1	1	1	0	1	0	1	1	1	0	0	1	0	1	1.2	4e-07
GSK3α/β(Ser21)	1	-1	1	1	1	1	1	1	1	1	1	1	1	1	1	0	0	0	1	1	1	1	1	1	1.7	5e-13
NFkBp65(Ser536)	1	0	1	1	1	0	1	1	1	0	1	1	1	1	1	1	0	0	0	1	1	1	1	1	1.7	7e-10
p38(Thr180)	1	-1	1	1	1	1	1	1	1	0	1	0	0	1	1	1	0	0	0	1	1	1	1	1	1.7	2e-09
Src(Tyr418)	0	0	1	1	1	1	1	0	1	1	1	1	1	0	1	0	1	1	1	1	1	1	-1	1	1.7	9e-06
TSC2(Thr1462)	0	0	1	1	1	1	1	1	1	1	1	1	1	1	1	1	1	1	1	1	1	1	1	1	1.7	3e-18
GL & AC: Down
ATR	-1	0	-1	-1	-1	-1	-1	0	-1	0	-1	-1	-1	-1	-1	-1	0	0	0	-1	-1	-1	-1	-1	-1.5	4e-14
ATRIP	0	1	-1	-1	-1	-1	0	0	-1	-1	-1	0	-1	-1	-1	-1	-1	-1	0	-1	-1	-1	-1	-1	-1.4	5e-16
BCL-X	0	0	-1	-1	-1	-1	-1	-1	0	0	-1	0	1	-1	-1	-1	-1	0	-1	-1	-1	0	0	-1	-1.4	9e-09
Beta-catenin	0	0	-1	-1	-1	0	-1	-1	-1	-1	-1	0	0	-1	-1	-1	-1	-1	0	-1	-1	-1	1	-1	-1.7	2e-10
Cyclin B1	0	0	-1	-1	-1	-1	-1	1	-1	-1	-1	-1	-1	-1	-1	-1	-1	1	0	-1	-1	1	1	-1	-1.6	5e-06
Egr-1	0	1	-1	-1	-1	-1	-1	0	-1	0	-1	-1	0	-1	-1	-1	-1	0	-1	-1	-1	0	0	-1	-1.4	2e-09
H1F-1α	-1	0	-1	-1	-1	-1	-1	-1	-1	-1	-1	-1	1	-1	-1	-1	0	-1	0	-1	-1	-1	-1	-1	-2.8	2e-11
Neutral scores
4EBP1(Ser65)	0	-1	0	0	0	-1	-1	0	0	0	0	0	-1	0	0	0	0	0	-1	-1	-1	0	0	0	-1.2	5e-08
AIB1	0	-1	0	0	0	0	-1	0	-1	0	0	0	0	-1	0	-1	0	0	0	-1	-1	-1	0	0	-1.2	8e-05
AR	0	0	0	0	-1	-1	0	0	1	0	0	0	0	0	0	0	0	0	0	0	0	-1	0	0	-1.1	0.02
ATR(Ser428)	0	0	-1	-1	0	0	1	0	0	0	0	0	0	0	0	-1	-1	0	0	-1	0	0	-1	0	-1.1	0.004
BCL2	-1	0	0	0	-1	-1	0	0	0	0	0	-1	-1	0	0	0	0	0	-1	0	0	-1	-1	0	-1.2	0.007
BCL-XL	0	0	0	0	-1	-1	0	0	0	0	0	0	0	0	0	0	0	0	-1	-1	-1	0	-1	0	-1.2	2e-06
Caspase 3	0	0	0	0	0	0	1	0	1	0	0	1	0	0	0	0	0	0	1	0	0	0	-1	0	1.1	0.01
EGFR(Tyr992)	0	0	0	0	0	-1	0	0	1	0	0	0	0	0	0	0	0	0	0	1	1	0	-1	0	1.1	0.03
LKB1	0	1	0	0	0	0	0	0	0	0	0	1	1	0	0	0	0	0	0	0	0	1	0	0	1.1	0.0005
MGMT	0	1	0	0	0	0	1	0	1	0	0	1	1	1	1	0	0	0	1	0	0	0	0	0	1.2	1e-07
p85 PI3K	0	1	0	0	0	0	1	0	1	0	0	0	0	1	1	0	0	0	0	1	1	1	0	0	1.2	8e-09
p90RSK(Thr359)	0	0	0	0	0	-1	0	0	0	0	0	0	0	0	0	0	-1	0	0	-1	-1	-1	-1	0	-1.1	0.001
PCNA	-1	0	0	0	-1	-1	-1	0	0	0	0	0	0	0	0	0	0	0	0	-1	0	0	0	0	-1.1	0.04
PTCH	0	0	0	0	0	0	1	0	0	-1	0	0	0	0	0	0	-1	0	0	0	0	0	-1	0	-1.1	0.0007
Rab25	0	0	0	1	0	0	1	-1	1	0	0	0	1	0	1	0	0	0	0	0	1	0	-1	0	1.1	0.002
STAT5(Tyr694)	0	0	0	1	0	0	1	0	0	0	0	0	0	0	1	0	0	0	-1	1	1	-1	0	0	1.4	0.003
STAT6(Tyr694)	0	0	0	1	0	0	1	0	0	0	0	0	1	1	1	0	0	0	0	1	1	0	0	0	1.3	0.0003
YY1	-1	1	-1	0	0	0	0	0	0	0	0	0	0	-1	0	0	0	0	0	-1	-1	-1	0	0	-1.2	3e-05
GL-specific
COX2	0	-1	1	1	1	1	1	0	1	1	1	1	1	1	1	0	1	0	-1	0	1	1	0		1.5	4e-05
Cyclin D1	1	-1	-1	-1	-1	-1	0	0	-1	0	-1	0	0	0	0	0	0	0	-1	0	0	-1	0	0	-1.2	0.0003
MSH2	-1	0	0	0	-1	-1	-1	0	-1	-1	-1	0	0	0	0	0	1	0	1	-1	-1	0	0	0	-1.1	0.01
Rb	0	1	-1	-1	-1	-1	-1	0	-1	0	-1	0	0	-1	0	0	0	0	-1	-1	-1	0	0	0	-1.3	6e-09
S6(Ser235)	0	-1	-1	-1	-1	-1	-1	0	0	-1	-1	-1	-1	0	-1	1	0	-1	-1	0	-1	0	1		-1.6	3e-05
S6(Ser240)	1	-1	-1	-1	-1	0	-1	0	0	-1	-1	-1	-1	0	-1	1	1	-1	-1	0	-1	1	1		-1.5	0.002
STAT3(Thr727)	0	1	1	1	0	0	1	1	1	1	1	1	0	0	1	0	0	1	1	0	0	0	0	0	1.2	0.0001
AC-specific
14-3-3-Z	0	-1	1	1	0	0	1	0	1	0		1	1	1	1	1	1	0	0	0	0	1	0	1	1.2	0.0002
ACC(Ser79)	0	-1	0	0	0	0	0	1	1	1	0	0	1	1	1	0	1	0	1	0	0	1	1	1	1.2	0.0004
Annexin 1	-1	-1	1	1	0	-1	1	-1	0	-1		1	1	1	1	1	1	0	-1	1	1	0	-1	1	1.4	0.001
B-RAF	0	-1	0	0	0	0	1	0	1	0	0	1	1	1	1	0	1	1	1	0	0	1	1	1	1.3	7e-07
Caspase7	-1	0	1	1	0	0	1	0	1	0		1	1	1	1	1	1	1	1	1	1	1	-1	1	1.5	6e-08
EGFR	0	0	0	0	-1	0	-1	0	0	0	0	-1	-1	-1	-1	-1	-1	-1	1	-1	-1	0	-1	-1	-1.4	6e-06
ER(Ser118)	1	1	-1	-1	0	1	-1	0	-1	-1		1	1	-1	-1	-1	-1	-1	-1	-1	-1	0	-1	-1	-2.3	1e-09
FOXO3	0	0	1	1	0	0	1	0	1	1		1	1	1	1	1	1	0	0	1	1	0	0	1	1.4	5e-07
FOXO3α(Ser318)	0	0	-1	-1	0	0	0	0	0	0	0	-1	0	-1	-1	-1	-1	-1	-1	-1	-1	0	0	-1	-1.3	1e-06
Jun	1	1	-1	-1	0	0	-1	0	-1	-1		-1	-1	-1	-1	0	-1	-1	-1	-1	-1	-1	-1	-1	-1.4	9e-05
Jun(Ser73)	1	1	-1	-1	0	0	-1	1	0	0		-1	-1	-1	0	0	-1	0	-1	-1	-1	-1	-1	-1	-1.2	0.0002
MAPK(Thr202)	0	-1	1	1	0	-1	1	1	0	-1		1	1	0	1	1	1	1	-1	1	1	1	-1	1	1.5	0.0001
Myc	1	1	-1	-1	-1	-1	0	1	0	0		-1	-1	-1	-1	-1	-1	0	-1	-1	-1	-1	-1	-1	-1.8	2e-08
Myc(Thr58)	0	1	0	0	-1	-1	0	0	1	0	0	0	0	-1	-1	0	-1	0	0	-1	-1	-1	-1	-1	-1.2	8e-06
p70S6K	0	0	0	0	0	0	1	0	1	0	0	1	1	1	1	1	1	1	1	0	0	1	1	1	1.3	1e-05
PARP 1 cleaved	-1	-1	1	0	0	0	1	0	1	0		1	1	1	1	1	1	1	1	1	1	1	-1	1	1.6	4e-07
PDK1(Ser241)	0	0	0	0	0	0	0	0	1	0	0	1	1	1	1	1	0	0	0	0	0	1	1	1	1.1	0.006
Rb(Ser807)	1	1	-1	-1	0	0	0	1	-1	-1		-1	0	-1	0	-1	-1	0	-1	-1	-1	-1	1	-1	-1.4	2e-05
SMAD3(Ser423)	0	1	-1	-1	-1	0	-1	0	-1	0		-1	1	-1	-1	0	0	1	-1	-1	-1	-1	-1	-1	-1.3	0.001
Src(Tyr527)	0	1	-1	0	0	0	0	0	0	1	0	-1	-1	-1	1	-1	-1	0	0	-1	-1	-1	-1	-1	-1.2	2e-06
STAT3	0	1	0	-1	0	0	1	0	0	0	0	0	1	-1	0	-1	-1	0	-1	-1	-1	0	-1	-1	-1.2	0.001
TAU	-1	1	1	1	-1	-1	-1	-1	0	1		1	1	1	1	1	1	1	1	1	1	1	-1	1	1.2	0.02
VEGFR2	1	0	-1	-1	0	1	1	1	-1	-1		-1	-1	-1	-1	-1	-1	-1	-1	-1	-1	1	1	-1	-1.3	0.005
Ill-defined
ATM	-1	1	0	0	0	-1	1	-1	1	1		1	1	-1	0	1	1	1	0	0	0	0	0		1.1	0.04
BAD(Ser112)	-1	0	0	0	0	-1	1	0	1	1		0	1	1	1	1	0	0	0	0	0	1	-1		1.1	4e-06
BIM	-1	1	0	0	-1	-1	-1	-1	0	0		0	0	0	-1	0	0	-1	1	-1	-1	0	-1		-1.2	0.006
CD31	-1	-1	0	0	1	0	0	-1	0	0	0	1	1	1	0	0	0	0	0	1	1	0	-1		1.1	0.05
Collagen VI	0	1	-1	-1	0	0	0	-1	0	0	0	1	1	0	-1	0	-1	0	0	-1	-1	0	-1		-1.1	0.001
eLF4E	-1	-1	1	0	0	-1	0	0	1	0		0	0	1	1	1	1	0	0	0	0	1	0	0	1.1	0.001
ETV6	-1	-1	0	0	0	0	-1	-1	-1	0		1	1	0	0	-1	-1	1	1	0	-1	-1	-1		-1.1	0.02
GSK3α/β	0	-1	1	1	0	-1	0	0	1	0		0	0	1	1	0	0	0	0	-1	0	1	1	0	1.1	0.03
HER2(Tyr1248)	0	0	-1	0	1	1	1	0	0	1		0	1	0	0	-1	0	1	0	1	1	1	0		1.3	0.005
IRS1(Ser307)	0	0	-1	-1	0	0	0	-1	-1	-1		1	0	0	-1	-1	-1	1	0	-1	-1	-1	0		-1.3	3e-05
MEK1	1	0	1	0	0	0	1	1	1	0		1	1	1	0	0	1	0	-1	0	0	1	1		1.4	2e-05
N-cadherin	0	1	-1	-1	0	0	0	-1	0	0		0	0	0	0	0	0	0	0	-1	-1	0	-1	0	-1.1	0.0005
NCKIPSD	1	1	0	-1	0	0	1	0	1	0		1	1	1	0	0	0	0	0	-1	0	1	0	0	1.2	0.001
Notch 1	-1	0	-1	-1	0	0	0	-1	0	-1		0	0	0	0	-1	-1	0	0	-1	-1	0	0	0	-1.2	0.0002
p90RSK	0	0	1	0	0	1	1	0	1	1		0	0	0	0	1	0	0	0	-1	0	0	-1	0	1.1	0.05
PKCα(Ser657)	0	0	1	1	0	-1	1	0	0	0	0	1	1	0	-1	0	0	-1	-1	-1	-1	0	-1		-1.1	0.04
PTEN	0	0	0	0	-1	-1	1	-1	1	1		1	1	1	1	0	1	0	-1	0	0	0	0		1.1	0.0007
RAD51	0	0	0	0	-1	-1	0	0	0	0	0	-1	-1	-1	0	0	0	0	-1	-1	-1	0	0		-1.2	6e-08
Spermine synthase	0	1	1	1	-1	0	0	1	0	0		0	1	1	0	1	1	0	0	0	0	1	0	0	1.2	0.003
XIAP	0	0	0	0	-1	0	0	0	0	0	0	0	0	-1	-1	0	0	-1	1	-1	-1	0	-1		-1.2	0.001
Sum score	-4	6	-5	-5	-17	-20	14	-1	14	-1		14	24	2	8	-2	-1	4	-9	-22	-18	9	-18
