# Supplementary material for: Protein and phosphoprotein levels in glioma and adenocarcinoma cell lines grown in normoxia and hypoxia in monolayer and three-dimensional cultures
Source: Proteome Sci. 2012 Jan 25;10:5. doi: 10.1186/1477-5956-10-5 (PMC3317865; doi:10.1186/1477-5956-10-5)
Supplement: Additional file 2 — This file contains is from the quantile matrix of trichotomized values for hypoxia-normoxia values used in Figure 4 of the paper. [file 1477-5956-10-5-S2.XLS]

## Sheet: H-N QuartMatrix_Tri FC Table
Protein	LNZ308 2D	LNZ308 3D	SNB19 2D	SNB19 3D	U87 2D	U87 3D	U251 2D	U251 3D	LN229 2D	LN229 3D	Glioma >50% Change	FC for Hypoxia-Normoxia	P-Value for Hypoxia-Normoxia	Protein	MDA231 2D	MDA231 3D	OVCAR5 2D	OVCAR5 3D	MiaPaCa 2D	MiaPaCa 3D	MDA468 2D	MDA468 3D	SKOV3 2D	SKOV3 3D	MCF7 2D	MCF7 3D	Adenocarcinoma >50% Change	FC for Hypoxia-Normoxia	P-Value for Hypoxia-Normoxia		variance	mean Normoxia	mean Hypoxia	diff.Treatment Hypo Norm	FC.Treatment Hypo Norm	FC.Treatment Hypo-Norm Mark for >1.5 magnitude values	p.value Treatment	p-value for expression after correction 2d and 3d	FC = full change
H1F1α	1	1	1	-1	1	-1	1	-1	1	-1	1	1.49038	0.0128049	H1F1α	1	-1	-1	-1	1	0	1	0	-1	-1	1	0		1.49038	0.0128049		0.902597	-2.99268	-2.417	0.575677	1.49038		0.0128049
PARP	1	0	1	1	1	1	0	1	0	1	1	1.45584	0.000432189	PARP	0	1	1	1	1	1	0	0	0	-1	-1	1		1.45584	0.000432189		0.452381	-2.21397	-1.67211	0.541854	1.45584		0.000432189
COX2	1	1	0	1	1	1	1	1	1	1	1	1.36721	0.000306414	COX2	1	-1	0	0	0	0	-1	0	0	-1	0	1	0	1.36721	0.000306414		0.528139	-0.420906	0.0303273	0.451233	1.36721		0.000306414
VEGFR2	0	1	1	1	1	0	1	1	1	1	1	1.33605	0.00511481	VEGFR2	1	0	1	-1	1	0	0	0	1	-1	1	1		1.33605	0.00511481		0.450216	4.17261	4.59057	0.417969	1.33605		0.00511481
C-JUN	1	1	-1	1	1	1	0	-1	1	1	1	1.29856	0.00395979	C-JUN	1	1	1	1	-1	0	-1	-1	-1	0	1	1		1.29856	0.00395979		0.798701	1.17015	1.54707	0.376916	1.29856		0.00395979
Caspase7	1	0	1	1	1	1	0	1	0	1	1	1.26131	0.00243346	Caspase7	0	-1	1	1	0	1	0	0	0	0	-1	1		1.26131	0.00243346		0.443723	-2.44321	-2.10829	0.334921	1.26131		0.00243346
NCKIPSD	0	-1	0	1	1	1	0	1	1	1	1	1.23592	2.27109e-06	NCKIPSD	1	1	1	1	1	0	1	0	0	-1	0	1	1	1.23592	2.27109e-06		0.452381	1.40888	1.71446	0.305588	1.23592		2.27109e-06
FOXO3	0	0	0	1	0	0	0	1	1	1	0	1.21872	0.0027354	FOXO3	1	1	1	1	0	1	0	0	0	-1	0	1		1.21872	0.0027354		0.348485	-0.981161	-0.695791	0.28537	1.21872		0.0027354
CHK2(Thr68)	0	0	0	0	0	1	0	1	1	1	0	1.21091	0.000272143	CHK2(Thr68)	1	0	1	1	0	1	1	0	0	0	0	1		1.21091	0.000272143		0.25974	-1.76384	-1.48774	0.276096	1.21091		0.000272143
MEK1	-1	1	0	1	1	1	0	1	0	1	1	1.2047	0.00137119	MEK1	1	1	-1	1	1	1	-1	-1	0	0	0	1		1.2047	0.00137119		0.623377	1.87079	2.13946	0.268671	1.2047		0.00137119
BCL-XL #2	1	1	1	0	0	0	0	1	1	0	0	1.19498	0.00156786	BCL-XL #2	1	1	1	1	0	0	0	0	-1	-1	1	1		1.19498	0.00156786		0.443723	1.26099	1.51798	0.256982	1.19498		0.00156786
ER(Ser118)	1	0	1	1	1	0	1	-1	1	1		1.19275	0.127911	ER(Ser118)	1	1	1	1	1	0	-1	0	1	0	-1	1		1.19275	0.127911		0.547619	2.74568	2.99997	0.254289	1.19275		0.127911
EGFR(Tyr1173)	0	0	0	0	0	1	0	1	0	1	0	1.17486	0.00765082	EGFR(Tyr1173)	0	0	0	0	1	0	1	1	0	0	0	1	0	1.17486	0.00765082		0.227273	-1.03811	-0.80562	0.23249	1.17486		0.00765082
EGFR	1	0	0	0	1	1	1	0	0	1		1.17184	0.0258701	EGFR	0	0	1	0	0	-1	1	0	-1	-1	0	1		1.17184	0.0258701		0.469697	0.0959487	0.324727	0.228778	1.17184		0.0258701
p27	1	1	0	-1	0	-1	0	1	0	1		1.15849	0.264773	p27	1	-1	1	0	0	-1	-1	1	0	-1	1	1		1.15849	0.264773		0.694805	1.15699	1.36924	0.21225	1.15849		0.264773
p90RSK	0	0	0	1	1	1	0	1	0	1		1.15418	0.00531694	p90RSK	0	1	0	0	0	1	1	0	0	-1	0	1		1.15418	0.00531694		0.417749	-1.21199	-1.00513	0.206862	1.15418		0.00531694
14-3-3-Z	0	1	0	0	1	0	0	1	0	1	0	1.14774	0.00471959	14-3-3-Z	-1	0	0	0	1	1	0	0	0	-1	-1	1		1.14774	0.00471959		0.441558	0.928192	1.12698	0.19879	1.14774		0.00471959
FAK(Tyr397)	0	0	0	1	0	1	0	1	1	0	0	1.14519	0.00302727	FAK(Tyr397)	1	0	1	0	0	1	1	0	0	-1	0	1		1.14519	0.00302727		0.337662	-0.75211	-0.556523	0.195586	1.14519		0.00302727
STAT3	0	-1	0	1	0	0	1	1	1	0		1.14094	0.00739964	STAT3	1	1	1	0	-1	-1	-1	0	0	0	0	1		1.14094	0.00739964		0.536797	1.31415	1.50437	0.190222	1.14094		0.00739964
BAX	0	1	1	1	0	0	0	1	1	1	1	1.14014	0.0146835	BAX	0	0	1	1	0	0	-1	0	-1	-1	0	1		1.14014	0.0146835		0.493506	0.528851	0.718065	0.189214	1.14014		0.0146835
TSC2(Thr1462)	-1	-1	0	1	0	0	0	1	0	0	0	1.13337	0.00195751	TSC2(Thr1462)	1	0	1	0	0	0	0	1	1	0	0	1	0	1.13337	0.00195751		0.374459	-0.619378	-0.438758	0.18062	1.13337		0.00195751
FOXO3α(Ser318)	-1	-1	0	0	1	1	0	0	0	0	0	1.12867	0.0356969	FOXO3α(Ser318)	1	0	0	1	1	0	0	0	1	-1	1	1		1.12867	0.0356969		0.469697	3.22876	3.40339	0.174625	1.12867		0.0356969
Notch-3	0	0	1	0	1	0	0	1	0	1	0	1.12763	0.0163531	Notch-3	0	-1	1	1	-1	-1	1	0	0	0	1	0		1.12763	0.0163531		0.469697	0.588568	0.761856	0.173288	1.12763		0.0163531
Spermine-synthase	0	-1	0	1	1	0	0	0	0	1	0	1.12759	0.0118966	Spermine-synthase	1	0	1	1	0	0	0	0	0	0	0	1	0	1.12759	0.0118966		0.30303	1.52353	1.69678	0.173243	1.12759		0.0118966
EGFR(Tyr992)	0	-1	0	0	0	1	1	1	0	1		1.12708	0.106137	EGFR(Tyr992)	0	0	0	1	0	1	1	1	-1	1	0	1		1.12708	0.106137		0.4329	-2.80029	-2.62769	0.172596	1.12708		0.106137
IGFBP2	0	-1	1	1	1	0	1	1	1	1		1.12511	0.15914	IGFBP2	0	1	1	1	0	-1	1	0	-1	-1	-1	-1		1.12511	0.15914		0.755411	-2.26581	-2.09575	0.170064	1.12511		0.15914
BIM	1	-1	0	0	-1	0	0	1	0	0		1.11712	0.103919	BIM	0	1	0	1	1	1	1	0	-1	0	0	1		1.11712	0.103919		0.469697	-0.736196	-0.576417	0.159779	1.11712		0.103919
STAT6(Tyr694)	0	0	1	-1	0	0	0	1	0	1		1.11556	0.214909	STAT6(Tyr694)	0	-1	0	1	0	0	0	0	-1	1	0	1		1.11556	0.214909		0.409091	-1.13681	-0.97905	0.157764	1.11556		0.214909
4EBP1	0	-1	0	0	1	1	0	0	0	1		1.11403	0.000406614	4EBP1	0	0	0	0	1	1	1	0	1	-1	0	1		1.11403	0.000406614		0.398268	0.0687612	0.224549	0.155788	1.11403		0.000406614
eLF4E	0	0	0	1	0	1	0	1	0	1	0	1.11146	0.00301082	eLF4E	0	0	0	1	0	1	-1	0	0	0	-1	1	0	1.11146	0.00301082		0.374459	0.651127	0.803579	0.152452	1.11146		0.00301082
HER2( Tyr1248)	0	0	0	0	1	1	0	1	1	0		1.10971	0.321317	HER2( Tyr1248)	0	-1	0	0	0	0	1	1	0	1	0	1		1.10971	0.321317		0.322511	-6.22586	-6.07567	0.150184	1.10971		0.321317
Caspase3	0	0	0	0	1	0	0	1	0	1	0	1.10748	0.0015333	Caspase3	0	0	0	0	0	0	0	0	0	-1	-1	1	0	1.10748	0.0015333		0.277056	-3.08637	-2.93909	0.147279	1.10748		0.0015333
GATA3	0	1	0	1	0	0	1	-1	0	1		1.10339	0.364651	GATA3	0	0	1	0	1	0	0	-1	-1	-1	1	-1		1.10339	0.364651		0.562771	-0.437509	-0.295563	0.141946	1.10339		0.364651
Annexin	-1	0	0	0	-1	1	0	1	0	1		1.0994	0.246982	Annexin	0	0	-1	1	0	0	-1	1	1	-1	0	1		1.0994	0.246982		0.562771	1.41646	1.55318	0.136723	1.0994		0.246982
Rab25	0	0	0	0	0	0	0	1	0	1	0	1.09821	0.0223093	Rab25	0	-1	1	1	0	-1	0	0	0	-1	0	1		1.09821	0.0223093		0.372294	0.00103792	0.136196	0.135158	1.09821		0.0223093
BCL2	1	0	1	0	0	1	0	0	0	0		1.09814	0.0692902	BCL2	0	0	1	1	0	1	-1	0	-1	0	0	1		1.09814	0.0692902		0.374459	-2.2959	-2.16083	0.135068	1.09814		0.0692902
Src(Tyr527)	1	-1	1	0	1	1	1	1	0	0	1	1.09795	0.0132744	Src(Tyr527)	1	0	1	0	0	0	0	0	0	0	-1	0	0	1.09795	0.0132744		0.398268	-0.398733	-0.263926	0.134806	1.09795		0.0132744
Notch 1	1	-1	1	0	0	0	0	1	0	0	0	1.09745	0.0106019	Notch 1	1	0	0	0	1	0	1	0	-1	-1	0	1		1.09745	0.0106019		0.441558	-0.505526	-0.371375	0.134151	1.09745		0.0106019
E-cadherin	0	0	0	0	0	0	-1	1	0	1		1.09467	0.196008	E-cadherin	-1	0	1	0	0	0	1	0	0	-1	1	-1		1.09467	0.196008		0.426407	-0.473311	-0.342811	0.1305	1.09467		0.196008
JNK2	0	0	0	0	0	0	0	1	0	1	0	1.09362	0.0129571	JNK2	0	0	1	1	0	0	-1	0	0	0	0	1	0	1.09362	0.0129571		0.251082	-3.04687	-2.91776	0.129108	1.09362		0.0129571
XIAP	0	0	0	0	1	1	0	0	0	0		1.0936	0.0603021	XIAP	0	0	1	0	0	0	1	0	-1	1	-1	1		1.0936	0.0603021		0.34632	-1.79984	-1.67075	0.129087	1.0936		0.0603021
N-Cadherin	1	-1	0	-1	1	1	0	1	0	0		1.09225	0.0089082	N-Cadherin	0	1	0	0	-1	0	0	0	0	0	-1	1		1.09225	0.0089082
MGMT	0	0	0	1	0	1	0	1	0	1	0	1.09219	0.0120569	MGMT	1	0	0	0	0	0	1	-1	0	-1	0	-1	0	1.09219	0.0120569		0.409091	-0.354898	-0.227672	0.127226	1.09219		0.0120569
HSP70	0	0	1	1	1	0	0	1	0	1		1.09082	0.0246719	HSP70	0	0	0	1	0	0	0	0	0	-1	-1	1	0	1.09082	0.0246719		0.409091	-2.12115	-1.99574	0.12541	1.09082		0.0246719
FAK	0	1	0	0	1	0	0	1	0	0	0	1.08935	0.0155508	FAK	-1	0	0	0	1	0	0	0	0	-1	-1	1	0	1.08935	0.0155508		0.372294	-0.219943	-0.0964747	0.123468	1.08935		0.0155508
PTCH	0	1	1	0	0	1	0	1	-1	0		1.08883	0.0162562	PTCH	0	0	1	0	0	0	0	0	0	-1	0	1	0	1.08883	0.0162562		0.34632	-1.08072	-0.957936	0.12278	1.08883		0.0162562
VASP	0	0	0	1	0	1	0	1	0	1	0	1.08669	0.0455165	VASP	0	1	0	0	1	0	0	0	0	-1	-1	1	0	1.08669	0.0455165		0.374459	-2.32455	-2.20462	0.119934	1.08669		0.0455165
PDK1	0	-1	0	0	0	1	0	1	0	1	0	1.08614	0.0132395	PDK1	0	0	0	1	0	0	0	0	-1	-1	-1	1	0	1.08614	0.0132395		0.426407	-1.46363	-1.34442	0.119207	1.08614		0.0132395
GSK3α/β	-1	0	-1	1	0	1	0	1	0	1		1.08198	0.137923	GSK3α/β	0	1	0	0	0	0	-1	0	0	-1	1	1		1.08198	0.137923		0.504329	1.44444	1.55812	0.113677	1.08198		0.137923
Collagen-VI #1	0	0	0	1	0	1	0	1	1	0	0	1.08066	0.0480835	Collagen-VI #1	0	0	1	1	0	0	-1	0	-1	-1	0	1		1.08066	0.0480835		0.441558	0.713686	0.825601	0.111915	1.08066		0.0480835
PCNA	1	-1	0	-1	0	0	0	-1	1	0		1.07316	0.0500856	PCNA	1	0	1	1	0	0	0	0	0	-1	1	0		1.07316	0.0500856		0.467532	0.123681	0.225552	0.101872	1.07316		0.0500856
CD31	0	-1	0	0	0	1	0	1	0	0		1.0707	0.160275	CD31	0	-1	0	0	0	0	0	0	0	0	0	1		1.0707	0.160275		0.235931	-2.73498	-2.63641	0.098561	1.0707		0.160275
STAT3(Tyr705)	-1	-1	0	-1	1	1	-1	1	1	-1		1.06741	0.18557	STAT3(Tyr705)	1	-1	1	0	-1	-1	1	0	1	0	0	1		1.06741	0.18557		0.807359	-1.10626	-1.01215	0.0941099	1.06741		0.18557
PKCα(Ser657)	0	0	0	0	1	1	0	1	0	0		1.0673	0.219467	PKCα(Ser657)	0	0	0	0	0	0	-1	0	-1	-1	-1	1		1.0673	0.219467		0.380952	0.0536073	0.147574	0.0939664	1.0673		0.219467
Src(Tyr418)	0	0	0	-1	0	0	0	1	1	1		1.06562	0.57994	Src(Tyr418)	-1	-1	0	-1	1	-1	1	1	-1	1	0	1		1.06562	0.57994		0.658009	-1.09618	-1.00449	0.0916876	1.06562		0.57994
p70S6K	-1	0	0	0	0	1	0	0	0	0		1.06361	0.369938	p70S6K	0	1	-1	0	0	0	0	0	0	0	1	1		1.06361	0.369938		0.277056	1.46176	1.55073	0.0889696	1.06361		0.369938
PAX2	1	0	1	1	-1	0	0	0	1	1		1.06346	0.4159	PAX2	0	0	1	1	0	0	0	0	-1	0	0	0		1.06346	0.4159		0.374459	0.816182	0.90495	0.088768	1.06346		0.4159
AMPKα	-1	0	0	0	1	0	0	1	0	0		1.06329	0.0682383	AMPKα	0	0	0	0	0	0	-1	0	0	-1	-1	1		1.06329	0.0682383		0.331169	-0.51932	-0.430779	0.0885408	1.06329		0.0682383
BCL-XL #1	0	-1	0	0	0	0	0	0	0	0		1.05977	0.0726764	BCL-XL #1	0	0	1	0	0	1	0	0	-1	0	0	1		1.05977	0.0726764		0.235931	-1.32053	-1.23678	0.0837508	1.05977		0.0726764
KU80	-1	-1	-1	0	0	1	0	0	1	0		1.05975	0.313918	KU80	1	0	0	0	-1	0	1	0	0	0	1	1		1.05975	0.313918		0.467532	2.83502	2.91875	0.0837268	1.05975		0.313918
BCL-X	0	-1	0	0	0	0	0	-1	0	1		1.05872	0.252351	BCL-X	1	0	1	1	0	1	-1	0	-1	-1	1	1		1.05872	0.252351		0.562771	1.86629	1.94861	0.0823202	1.05872		0.252351
BAD(ser112)	0	-1	0	0	0	1	0	1	0	0		1.05777	0.11423	BAD(ser112)	0	-1	0	0	0	1	0	0	0	-1	-1	1		1.05777	0.11423		0.380952	-2.0022	-1.92117	0.0810286	1.05777		0.11423
Collagen-VI #2	0	0	0	0	0	0	0	1	1	0		1.05649	0.258584	Collagen-VI #2	0	1	0	1	0	0	-1	0	-1	0	0	1		1.05649	0.258584		0.313853	1.83871	1.91799	0.0792818	1.05649		0.258584
PKCα	0	1	0	0	1	1	0	1	0	-1		1.05461	0.393922	PKCα	0	-1	0	0	1	0	-1	1	-1	0	-1	1		1.05461	0.393922		0.562771	0.947536	1.02425	0.0767103	1.05461		0.393922
ATR	0	-1	0	0	1	0	0	1	0	1		1.05403	0.136284	ATR	0	0	0	0	0	0	0	0	-1	-1	-1	1		1.05403	0.136284		0.380952	-1.86027	-1.78436	0.0759098	1.05403		0.136284
C-KIT	0	-1	0	0	0	0	0	1	0	1		1.05285	0.695784	C-KIT	0	1	0	0	-1	0	1	0	-1	0	-1	1		1.05285	0.695784		0.426407	-1.91986	-1.84556	0.0743054	1.05285		0.695784
p85 PI3K	0	-1	0	0	0	0	0	1	0	1	0	1.05	0.0416795	p85 PI3K	0	0	0	0	1	1	-1	0	-1	0	-1	1		1.05	0.0416795		0.426407	0.973888	1.04427	0.0703827	1.05		0.0416795
YY1	0	-1	1	0	0	0	0	0	1	0		1.04911	0.0957921	YY1	0	0	1	0	0	0	-1	0	0	-1	0	-1		1.04911	0.0957921		0.331169	0.0227314	0.0918939	0.0691625	1.04911		0.0957921
TAZ	0	0	0	0	0	0	0	0	0	0		1.04803	0.0628518	TAZ	0	1	1	1	0	0	-1	0	-1	-1	0	1		1.04803	0.0628518		0.331169	1.28733	1.35501	0.0676831	1.04803		0.0628518
CHK2	-1	0	0	0	0	1	0	-1	1	0		1.04365	0.415769	CHK2	0	0	0	0	-1	0	1	0	1	-1	0	0		1.04365	0.415769		0.380952	0.651798	0.713438	0.0616401	1.04365		0.415769
PI3K-p110a	0	-1	0	0	0	1	0	1	-1	0		1.04229	0.132598	PI3K-p110a	0	0	0	0	1	0	0	0	0	-1	-1	1		1.04229	0.132598		0.380952	-1.55119	-1.49144	0.0597544	1.04229		0.132598
LKB1	0	-1	0	0	0	0	0	1	0	0		1.03971	0.157829	LKB1	0	0	0	0	0	0	-1	0	-1	-1	-1	1		1.03971	0.157829		0.313853	1.02875	1.08493	0.0561829	1.03971		0.157829
HER2	0	0	0	0	0	1	0	1	0	0		1.03828	0.614927	HER2	0	-1	0	0	0	0	0	0	-1	-1	-1	0		1.03828	0.614927		0.277056	-1.70097	-1.64677	0.0541994	1.03828		0.614927
Cyclin-E1	0	0	-1	-1	-1	-1	-1	1	0	0		1.03666	0.400772	Cyclin-E1	1	0	1	-1	-1	0	0	0	1	0	0	1		1.03666	0.400772		0.562771	-1.45899	-1.40706	0.0519384	1.03666		0.400772
Paxillin	-1	1	0	0	1	1	0	-1	-1	0		1.03115	0.513285	Paxillin	1	1	-1	0	0	0	-1	0	0	-1	1	1		1.03115	0.513285		0.616883	2.25977	2.30402	0.0442478	1.03115		0.513285
SMAD3	0	0	0	-1	0	-1	0	-1	0	0		1.02866	0.493132	SMAD3	-1	0	1	0	1	0	-1	0	0	-1	0	1		1.02866	0.493132		0.409091	0.0383617	0.079133	0.0407714	1.02866		0.493132
PDK1(Ser241)	-1	0	0	1	0	0	-1	1	-1	1		1.02824	0.526135	PDK1(Ser241)	1	1	0	1	0	0	0	0	-1	-1	-1	0		1.02824	0.526135		0.571429	1.70348	1.74365	0.0401743	1.02824		0.526135
MSH2	0	-1	0	-1	0	1	1	-1	1	0		1.02689	0.573628	MSH2	0	0	0	0	0	0	1	0	0	-1	-1	0		1.02689	0.573628		0.426407	-0.755178	-0.716892	0.0382862	1.02689		0.573628
AKT(Ser473)	-1	0	-1	0	-1	-1	0	1	-1	0		1.02603	0.342062	AKT(Ser473)	1	0	1	-1	0	0	-1	1	1	0	0	1		1.02603	0.342062		0.616883	-1.06419	-1.02711	0.037079	1.02603		0.342062
p53	0	-1	-1	-1	1	1	0	-1	0	0		1.02297	0.620585	p53	1	1	1	0	1	0	1	-1	1	-1	0	1		1.02297	0.620585		0.694805	-1.25104	-1.21828	0.0327575	1.02297		0.620585
GSK3α/β(Ser21)	-1	1	-1	0	-1	0	0	1	-1	0		1.01612	0.719793	GSK3α/β(Ser21)	-1	-1	0	-1	1	0	0	-1	0	0	-1	1		1.01612	0.719793		0.564935	0.233605	0.256673	0.0230681	1.01612		0.719793
B-RAF	-1	-1	0	0	0	0	-1	1	-1	1		1.01465	0.629526	B-RAF	0	0	0	0	0	0	0	0	0	-1	-1	1		1.01465	0.629526		0.409091	1.63071	1.65169	0.020984	1.01465		0.629526
AKT	-1	-1	0	0	1	1	-1	1	-1	0		1.01142	0.673706	AKT	1	1	-1	0	0	0	-1	0	-1	0	0	-1		1.01142	0.673706		0.599567	2.07415	2.09053	0.0163849	1.01142		0.673706
PTEN	0	0	0	0	0	-1	0	1	0	0		1.00906	0.950638	PTEN	-1	1	-1	-1	1	0	-1	0	0	0	0	-1		1.00906	0.950638		0.409091	-0.395972	-0.382956	0.0130155	1.00906		0.950638
HSP27	0	-1	0	-1	-1	0	0	0	0	-1		1.00897	0.714069	HSP27	0	-1	1	0	1	0	0	0	-1	0	-1	1		1.00897	0.714069		0.441558	-1.93917	-1.92629	0.012877	1.00897		0.714069
Src(Tyr416)	-1	0	0	-1	0	0	0	1	0	0		1.00821	0.774547	Src(Tyr416)	-1	-1	-1	-1	1	-1	0	0	0	1	-1	1		1.00821	0.774547		0.536797	-1.14478	-1.13298	0.0118032	1.00821		0.774547
STAT5(Tyr694)	0	0	0	-1	0	0	0	1	0	0		1.00497	0.996234	STAT5(Tyr694)	0	-1	0	-1	0	-1	0	1	0	1	0	-1		1.00497	0.996234		0.372294	0.376866	0.384023	0.0071576	1.00497		0.996234
hSAMDC	0	0	0	-1	-1	-1	0	1	0	0		1.00438	0.919838	hSAMDC	-1	-1	0	0	0	-1	0	1	0	0	0	1		1.00438	0.919838		0.409091	-0.810894	-0.804594	0.00629974	1.00438		0.919838
Beta Catenin	0	0	0	-1	1	-1	-1	-1	0	-1		1.00322	0.915208	Beta Catenin	1	0	1	-1	-1	0	1	-1	0	-1	1	-1		1.00322	0.915208		0.660173	3.37305	3.37769	0.00464106	1.00322		0.915208
4EBP1(Thr70)	0	0	0	0	0	0	0	0	-1	0		1.00069	0.935148	4EBP1(Thr70)	0	0	0	1	0	0	0	0	-1	-1	-1	0		1.00069	0.935148		0.218615	-0.83586	-0.834871	0.000988739	1.00069		0.935148
NFkBp65(Ser536)	-1	1	0	0	-1	1	-1	0	-1	0		-1.00038	0.901678	NFkBp65(Ser536)	-1	0	0	-1	1	1	1	1	0	0	-1	-1		-1.00038	0.901678		0.658009	0.390499	0.389954	-0.000544758	-1.00038		0.901678
PR	0	-1	0	0	0	1	0	1	0	0		-1.00579	0.855394	PR	0	0	1	0	0	0	-1	0	-1	-1	-1	0		-1.00579	0.855394		0.372294	-4.25924	-4.26757	-0.00833422	-1.00579		0.855394
IRS1	-1	0	-1	0	0	0	-1	-1	0	0		-1.00828	0.945	IRS1	0	0	-1	0	0	0	-1	0	0	-1	0	1		-1.00828	0.945		0.30303	1.42736	1.41546	-0.0119017	-1.00828		0.945
p90RSK(Thr359)	-1	-1	-1	0	0	1	0	0	-1	0		-1.00905	0.583111	p90RSK(Thr359)	0	0	0	0	0	0	-1	0	0	-1	0	0		-1.00905	0.583111		0.279221	-3.90117	-3.91416	-0.0129933	-1.00905		0.583111
Egr-1(588)	0	-1	0	-1	0	0	-1	-1	0	-1		-1.01011	0.838408	Egr-1(588)	1	1	1	0	1	0	-1	0	-1	-1	1	1		-1.01011	0.838408		0.658009	2.14836	2.13385	-0.014512	-1.01011		0.838408
MAPK(Thr202)	0	1	-1	0	0	1	-1	1	0	1		-1.0106	0.909562	MAPK(Thr202)	0	-1	1	-1	0	-1	-1	1	-1	-1	-1	1		-1.0106	0.909562		0.753247	-0.454319	-0.469537	-0.0152185	-1.0106		0.909562
ATRIP	0	-1	0	-1	0	0	0	0	0	0		-1.01295	0.765952	ATRIP	0	1	1	0	0	0	0	0	0	-1	-1	-1		-1.01295	0.765952		0.313853	-1.25558	-1.27414	-0.0185614	-1.01295		0.765952
RAD51	0	0	0	0	0	-1	0	-1	0	0		-1.0141	0.637429	RAD51	0	0	1	0	0	0	-1	0	0	-1	0	0		-1.0141	0.637429		0.218615	0.368381	0.348178	-0.0202036	-1.0141		0.637429
ATM	0	-1	-1	-1	0	0	-1	1	0	0		-1.01856	0.80758	ATM	1	0	0	0	-1	-1	-1	0	0	1	0	-1		-1.01856	0.80758		0.469697	2.39392	2.3674	-0.0265271	-1.01856		0.80758
ETV6	0	-1	0	-1	0	1	0	1	0	-1		-1.01895	0.540433	ETV6	0	0	0	0	0	-1	0	0	-1	-1	-1	1		-1.01895	0.540433		0.441558	-0.174644	-0.201723	-0.0270798	-1.01895		0.540433
C-Myc(Thr58)	0	-1	-1	0	0	1	0	-1	0	0		-1.02306	0.478539	C-Myc(Thr58)	0	0	0	0	0	0	0	0	-1	0	-1	0		-1.02306	0.478539		0.251082	-1.71594	-1.74883	-0.0328956	-1.02306		0.478539
AIB1	-1	1	0	0	-1	0	0	-1	0	0		-1.03446	0.161988	AIB1	-1	0	0	-1	-1	-1	-1	0	-1	-1	1	-1		-1.03446	0.161988		0.443723	0.522015	0.473143	-0.0488722	-1.03446		0.161988
p38(Thr180)	-1	1	1	0	0	1	-1	-1	-1	1		-1.03494	0.614428	p38(Thr180)	-1	-1	-1	0	0	1	-1	0	-1	-1	0	1		-1.03494	0.614428		0.727273	0.549161	0.49961	-0.049551	-1.03494		0.614428
MEK1/2(Ser217)	0	0	0	0	0	0	0	0	-1	0		-1.03549	0.254599	MEK1/2(Ser217)	0	0	0	-1	0	0	-1	0	-1	0	-1	1		-1.03549	0.254599		0.251082	0.64604	0.595726	-0.0503145	-1.03549		0.254599
STAT5	-1	0	0	-1	0	0	0	-1	-1	0		-1.04093	0.201658	STAT5	1	1	0	0	-1	-1	0	-1	-1	0	-1	0		-1.04093	0.201658		0.417749	1.29469	1.23681	-0.0578754	-1.04093		0.201658
C-JUN(Ser73)	0	-1	-1	-1	0	0	-1	-1	0	1		-1.04397	0.70713	C-JUN(Ser73)	1	0	1	0	-1	1	-1	0	-1	0	1	0		-1.04397	0.70713		0.599567	-0.158196	-0.220276	-0.0620799	-1.04397		0.70713
ACC(Ser79)	-1	1	1	0	1	0	0	-1	0	-1		-1.04541	0.327382	ACC(Ser79)	-1	-1	-1	-1	1	-1	0	-1	-1	-1	-1	1		-1.04541	0.327382		0.703463	-0.352509	-0.416581	-0.0640726	-1.04541		0.327382
S6	-1	0	-1	0	-1	0	-1	-1	-1	0		-1.0458	0.429254	S6	1	1	-1	1	0	0	-1	0	0	0	0	1		-1.0458	0.429254		0.536797	3.12919	3.06459	-0.0646054	-1.0458		0.429254
IRS1(Ser307)	-1	-1	-1	0	0	0	-1	-1	0	0		-1.04611	0.370989	IRS1(Ser307)	0	1	0	0	0	0	-1	0	-1	-1	1	-1		-1.04611	0.370989		0.417749	1.62733	1.56229	-0.065037	-1.04611		0.370989
TAU	0	-1	0	-1	-1	1	-1	1	0	-1		-1.04854	0.6316	TAU	0	-1	1	0	1	-1	0	1	-1	0	-1	1		-1.04854	0.6316		0.694805	-2.29771	-2.36609	-0.0683806	-1.04854		0.6316
Rb	0	-1	0	-1	0	0	0	-1	0	-1		-1.05779	0.100385	Rb	0	0	0	0	0	0	-1	0	0	0	0	0		-1.05779	0.100385		0.183983	-0.103251	-0.184303	-0.081052	-1.05779		0.100385
4EBP1(Thr37)	-1	0	-1	1	1	0	-1	0	-1	-1		-1.08905	0.127152	4EBP1(Thr37)	0	0	-1	0	-1	-1	-1	0	-1	0	0	-1		-1.08905	0.127152		0.443723	2.23456	2.1115	-0.123066	-1.08905		0.127152
AKT(Thr308)	-1	0	-1	1	-1	-1	0	-1	0	-1		-1.08921	0.202919	AKT(Thr308)	-1	0	0	0	0	-1	-1	0	-1	0	0	1		-1.08921	0.202919		0.4329	-0.408517	-0.531798	-0.123281	-1.08921		0.202919
ER	-1	0	-1	0	0	0	0	1	0	0		-1.09535	0.266981	ER	0	0	-1	1	0	0	-1	0	0	0	1	-1		-1.09535	0.266981		0.372294	-2.94428	-3.07567	-0.131386	-1.09535		0.266981
ATR(Ser428)	0	-1	0	-1	-1	-1	0	-1	0	-1	-1	-1.09542	0.0227016	ATR(Ser428)	0	1	0	-1	0	0	0	0	-1	-1	-1	-1		-1.09542	0.0227016		0.354978	0.0706936	-0.0607912	-0.131485	-1.09542		0.0227016
STAT3(Thr727)	-1	-1	-1	-1	0	0	0	1	0	0		-1.09651	0.0215434	STAT3(Thr727)	-1	0	0	-1	-1	-1	0	0	-1	-1	0	0		-1.09651	0.0215434		0.348485	0.59006	0.457143	-0.132917	-1.09651		0.0215434
AR	-1	-1	-1	-1	0	0	-1	-1	-1	1	-1	-1.13744	0.00360824	AR	0	0	0	0	0	0	-1	0	0	-1	-1	-1	0	-1.13744	0.00360824		0.354978	-1.66749	-1.85328	-0.185792	-1.13744		0.00360824
4EBP1(Ser65)	-1	1	-1	-1	-1	0	-1	-1	-1	0	-1	-1.14112	1.70933e-06	4EBP1(Ser65)	-1	0	-1	-1	0	0	-1	0	-1	-1	-1	-1	-1	-1.14112	1.70933e-06		0.337662	0.603577	0.413124	-0.190453	-1.14112		1.70933e-06
Cyclin-D1	-1	1	-1	0	-1	-1	-1	-1	-1	-1	-1	-1.19105	0.000400874	Cyclin-D1	-1	0	0	0	0	-1	-1	0	-1	0	0	-1	0	-1.19105	0.000400874		0.354978	0.0191261	-0.233111	-0.252237	-1.19105		0.000400874
SMAD3(Ser423)	0	-1	-1	-1	0	-1	0	-1	-1	-1	-1	-1.22599	0.0359305	SMAD3(Ser423)	1	-1	1	-1	-1	-1	-1	0	0	-1	0	-1	-1	-1.22599	0.0359305		0.545455	0.783513	0.489563	-0.29395	-1.22599		0.0359305
C-Myc	1	0	-1	-1	-1	-1	-1	-1	-1	-1	-1	-1.31495	0.00375704	C-Myc	1	1	0	0	-1	-1	-1	-1	-1	-1	0	-1	-1	-1.31495	0.00375704		0.545455	0.684008	0.289001	-0.395007	-1.31495		0.00375704
Rb(Ser807)	-1	-1	-1	-1	-1	-1	-1	-1	-1	-1	-1	-1.44249	7.14759e-05	Rb(Ser807)	1	0	0	-1	-1	-1	-1	-1	0	0	1	-1		-1.44249	7.14759e-05		0.4329	3.22667	2.6981	-0.528564	-1.44249		7.14759e-05
Cyclin-B1	-1	-1	-1	-1	-1	-1	-1	-1	-1	-1	-1	-1.47509	0.00027342	Cyclin-B1	1	1	-1	0	0	-1	-1	-1	-1	-1	-1	-1	-1	-1.47509	0.00027342		0.398268	2.61742	2.05661	-0.560802	-1.47509		0.00027342
S6(Ser235)	-1	1	-1	-1	-1	-1	-1	-1	-1	-1	-1	-1.87385	7.70435e-07	S6(Ser235)	-1	-1	-1	0	-1	1	-1	-1	-1	0	-1	-1	-1	-1.87385	7.70435e-07		0.398268	0.762648	-0.143355	-0.906003	-1.87385	*	7.70435e-07
S6(Ser240)	-1	1	-1	-1	-1	-1	-1	-1	-1	-1	-1	-2.27585	8.9983e-07	S6(Ser240)	-1	-1	-1	-1	-1	1	-1	-1	-1	0	-1	-1	-1	-2.27585	8.9983e-07		0.374459	3.01089	1.82449	-1.18641	-2.27585	*	8.9983e-07
Sum score	-20	-24	-9	-7	14	31	-15	36	-1	26				Sum score	20	5	30	13	8	-4	-27	0	-44	-61	-25	55
#1 and #2 = replicate Ab to epitope

## Sheet: H-N QuartMatrix_Tri FC Tabl (2)
Protein	LNZ308 2D	LNZ308 3D	SNB19 2D	SNB19 3D	U87 2D	U87 3D	U251 2D	U251 3D	LN229 2D	LN229 3D	Glioma >50% Change		MDA231 2D	MDA231 3D	OVCAR5 2D	OVCAR5 3D	MiaPaCa 2D	MiaPaCa 3D	MDA468 2D	MDA468 3D	SKOV3 2D	SKOV3 3D	MCF7 2D	MCF7 3D	Adenocarcinoma >50% Change	FC for Hypoxia-Normoxia	P-Value for Hypoxia-Normoxia		variance	mean Normoxia	mean Hypoxia	diff.Treatment Hypo Norm	FC.Treatment Hypo Norm	FC.Treatment Hypo-Norm Mark for >1.5 magnitude values	p.value Treatment	p-value for expression after correction 2d and 3d	FC = full change
H1F1α	1	1	1	-1	1	-1	1	-1	1	-1	1		1	-1	-1	-1	1	0	1	0	-1	-1	1	0		1.49038	0.0128049		0.902597	-2.99268	-2.417	0.575677	1.49038		0.0128049
PARP	1	0	1	1	1	1	0	1	0	1	1		0	1	1	1	1	1	0	0	0	-1	-1	1		1.45584	0.000432189		0.452381	-2.21397	-1.67211	0.541854	1.45584		0.000432189
COX2	1	1	0	1	1	1	1	1	1	1	1		1	-1	0	0	0	0	-1	0	0	-1	0	1	0	1.36721	0.000306414		0.528139	-0.420906	0.0303273	0.451233	1.36721		0.000306414
VEGFR2	0	1	1	1	1	0	1	1	1	1	1		1	0	1	-1	1	0	0	0	1	-1	1	1		1.33605	0.00511481		0.450216	4.17261	4.59057	0.417969	1.33605		0.00511481
C-JUN	1	1	-1	1	1	1	0	-1	1	1	1		1	1	1	1	-1	0	-1	-1	-1	0	1	1		1.29856	0.00395979		0.798701	1.17015	1.54707	0.376916	1.29856		0.00395979
Caspase7	1	0	1	1	1	1	0	1	0	1	1		0	-1	1	1	0	1	0	0	0	0	-1	1		1.26131	0.00243346		0.443723	-2.44321	-2.10829	0.334921	1.26131		0.00243346
NCKIPSD	0	-1	0	1	1	1	0	1	1	1	1		1	1	1	1	1	0	1	0	0	-1	0	1	1	1.23592	2.27109e-06		0.452381	1.40888	1.71446	0.305588	1.23592		2.27109e-06
FOXO3	0	0	0	1	0	0	0	1	1	1	0		1	1	1	1	0	1	0	0	0	-1	0	1		1.21872	0.0027354		0.348485	-0.981161	-0.695791	0.28537	1.21872		0.0027354
CHK2(Thr68)	0	0	0	0	0	1	0	1	1	1	0		1	0	1	1	0	1	1	0	0	0	0	1		1.21091	0.000272143		0.25974	-1.76384	-1.48774	0.276096	1.21091		0.000272143
MEK1	-1	1	0	1	1	1	0	1	0	1	1		1	1	-1	1	1	1	-1	-1	0	0	0	1		1.2047	0.00137119		0.623377	1.87079	2.13946	0.268671	1.2047		0.00137119
BCL-XL #2	1	1	1	0	0	0	0	1	1	0	0		1	1	1	1	0	0	0	0	-1	-1	1	1		1.19498	0.00156786		0.443723	1.26099	1.51798	0.256982	1.19498		0.00156786
ER(Ser118)	1	0	1	1	1	0	1	-1	1	1			1	1	1	1	1	0	-1	0	1	0	-1	1		1.19275	0.127911		0.547619	2.74568	2.99997	0.254289	1.19275		0.127911
EGFR(Tyr1173)	0	0	0	0	0	1	0	1	0	1	0		0	0	0	0	1	0	1	1	0	0	0	1	0	1.17486	0.00765082		0.227273	-1.03811	-0.80562	0.23249	1.17486		0.00765082
EGFR	1	0	0	0	1	1	1	0	0	1			0	0	1	0	0	-1	1	0	-1	-1	0	1		1.17184	0.0258701		0.469697	0.0959487	0.324727	0.228778	1.17184		0.0258701
p27	1	1	0	-1	0	-1	0	1	0	1			1	-1	1	0	0	-1	-1	1	0	-1	1	1		1.15849	0.264773		0.694805	1.15699	1.36924	0.21225	1.15849		0.264773
p90RSK	0	0	0	1	1	1	0	1	0	1			0	1	0	0	0	1	1	0	0	-1	0	1		1.15418	0.00531694		0.417749	-1.21199	-1.00513	0.206862	1.15418		0.00531694
14-3-3-Z	0	1	0	0	1	0	0	1	0	1	0		-1	0	0	0	1	1	0	0	0	-1	-1	1		1.14774	0.00471959		0.441558	0.928192	1.12698	0.19879	1.14774		0.00471959
FAK(Tyr397)	0	0	0	1	0	1	0	1	1	0	0		1	0	1	0	0	1	1	0	0	-1	0	1		1.14519	0.00302727		0.337662	-0.75211	-0.556523	0.195586	1.14519		0.00302727
STAT3	0	-1	0	1	0	0	1	1	1	0			1	1	1	0	-1	-1	-1	0	0	0	0	1		1.14094	0.00739964		0.536797	1.31415	1.50437	0.190222	1.14094		0.00739964
BAX	0	1	1	1	0	0	0	1	1	1	1		0	0	1	1	0	0	-1	0	-1	-1	0	1		1.14014	0.0146835		0.493506	0.528851	0.718065	0.189214	1.14014		0.0146835
TSC2(Thr1462)	-1	-1	0	1	0	0	0	1	0	0	0		1	0	1	0	0	0	0	1	1	0	0	1	0	1.13337	0.00195751		0.374459	-0.619378	-0.438758	0.18062	1.13337		0.00195751
FOXO3α(Ser318)	-1	-1	0	0	1	1	0	0	0	0	0		1	0	0	1	1	0	0	0	1	-1	1	1		1.12867	0.0356969		0.469697	3.22876	3.40339	0.174625	1.12867		0.0356969
Notch-3	0	0	1	0	1	0	0	1	0	1	0		0	-1	1	1	-1	-1	1	0	0	0	1	0		1.12763	0.0163531		0.469697	0.588568	0.761856	0.173288	1.12763		0.0163531
Spermine-synthase	0	-1	0	1	1	0	0	0	0	1	0		1	0	1	1	0	0	0	0	0	0	0	1	0	1.12759	0.0118966		0.30303	1.52353	1.69678	0.173243	1.12759		0.0118966
EGFR(Tyr992)	0	-1	0	0	0	1	1	1	0	1			0	0	0	1	0	1	1	1	-1	1	0	1		1.12708	0.106137		0.4329	-2.80029	-2.62769	0.172596	1.12708		0.106137
IGFBP2	0	-1	1	1	1	0	1	1	1	1			0	1	1	1	0	-1	1	0	-1	-1	-1	-1		1.12511	0.15914		0.755411	-2.26581	-2.09575	0.170064	1.12511		0.15914
BIM	1	-1	0	0	-1	0	0	1	0	0			0	1	0	1	1	1	1	0	-1	0	0	1		1.11712	0.103919		0.469697	-0.736196	-0.576417	0.159779	1.11712		0.103919
STAT6(Tyr694)	0	0	1	-1	0	0	0	1	0	1			0	-1	0	1	0	0	0	0	-1	1	0	1		1.11556	0.214909		0.409091	-1.13681	-0.97905	0.157764	1.11556		0.214909
4EBP1	0	-1	0	0	1	1	0	0	0	1			0	0	0	0	1	1	1	0	1	-1	0	1		1.11403	0.000406614		0.398268	0.0687612	0.224549	0.155788	1.11403		0.000406614
eLF4E	0	0	0	1	0	1	0	1	0	1	0		0	0	0	1	0	1	-1	0	0	0	-1	1	0	1.11146	0.00301082		0.374459	0.651127	0.803579	0.152452	1.11146		0.00301082
HER2( Tyr1248)	0	0	0	0	1	1	0	1	1	0			0	-1	0	0	0	0	1	1	0	1	0	1		1.10971	0.321317		0.322511	-6.22586	-6.07567	0.150184	1.10971		0.321317
Caspase3	0	0	0	0	1	0	0	1	0	1	0		0	0	0	0	0	0	0	0	0	-1	-1	1	0	1.10748	0.0015333		0.277056	-3.08637	-2.93909	0.147279	1.10748		0.0015333
GATA3	0	1	0	1	0	0	1	-1	0	1			0	0	1	0	1	0	0	-1	-1	-1	1	-1		1.10339	0.364651		0.562771	-0.437509	-0.295563	0.141946	1.10339		0.364651
Annexin	-1	0	0	0	-1	1	0	1	0	1			0	0	-1	1	0	0	-1	1	1	-1	0	1		1.0994	0.246982		0.562771	1.41646	1.55318	0.136723	1.0994		0.246982
Rab25	0	0	0	0	0	0	0	1	0	1	0		0	-1	1	1	0	-1	0	0	0	-1	0	1		1.09821	0.0223093		0.372294	0.00103792	0.136196	0.135158	1.09821		0.0223093
BCL2	1	0	1	0	0	1	0	0	0	0			0	0	1	1	0	1	-1	0	-1	0	0	1		1.09814	0.0692902		0.374459	-2.2959	-2.16083	0.135068	1.09814		0.0692902
Src(Tyr527)	1	-1	1	0	1	1	1	1	0	0	1		1	0	1	0	0	0	0	0	0	0	-1	0	0	1.09795	0.0132744		0.398268	-0.398733	-0.263926	0.134806	1.09795		0.0132744
Notch 1	1	-1	1	0	0	0	0	1	0	0	0		1	0	0	0	1	0	1	0	-1	-1	0	1		1.09745	0.0106019		0.441558	-0.505526	-0.371375	0.134151	1.09745		0.0106019
E-cadherin	0	0	0	0	0	0	-1	1	0	1			-1	0	1	0	0	0	1	0	0	-1	1	-1		1.09467	0.196008		0.426407	-0.473311	-0.342811	0.1305	1.09467		0.196008
JNK2	0	0	0	0	0	0	0	1	0	1	0		0	0	1	1	0	0	-1	0	0	0	0	1	0	1.09362	0.0129571		0.251082	-3.04687	-2.91776	0.129108	1.09362		0.0129571
XIAP	0	0	0	0	1	1	0	0	0	0			0	0	1	0	0	0	1	0	-1	1	-1	1		1.0936	0.0603021		0.34632	-1.79984	-1.67075	0.129087	1.0936		0.0603021
N-Cadherin	1	-1	0	-1	1	1	0	1	0	0			0	1	0	0	-1	0	0	0	0	0	-1	1		1.09225	0.0089082
MGMT	0	0	0	1	0	1	0	1	0	1	0		1	0	0	0	0	0	1	-1	0	-1	0	-1	0	1.09219	0.0120569		0.409091	-0.354898	-0.227672	0.127226	1.09219		0.0120569
HSP70	0	0	1	1	1	0	0	1	0	1			0	0	0	1	0	0	0	0	0	-1	-1	1	0	1.09082	0.0246719		0.409091	-2.12115	-1.99574	0.12541	1.09082		0.0246719
FAK	0	1	0	0	1	0	0	1	0	0	0		-1	0	0	0	1	0	0	0	0	-1	-1	1	0	1.08935	0.0155508		0.372294	-0.219943	-0.0964747	0.123468	1.08935		0.0155508
PTCH	0	1	1	0	0	1	0	1	-1	0			0	0	1	0	0	0	0	0	0	-1	0	1	0	1.08883	0.0162562		0.34632	-1.08072	-0.957936	0.12278	1.08883		0.0162562
VASP	0	0	0	1	0	1	0	1	0	1	0		0	1	0	0	1	0	0	0	0	-1	-1	1	0	1.08669	0.0455165		0.374459	-2.32455	-2.20462	0.119934	1.08669		0.0455165
PDK1	0	-1	0	0	0	1	0	1	0	1	0		0	0	0	1	0	0	0	0	-1	-1	-1	1	0	1.08614	0.0132395		0.426407	-1.46363	-1.34442	0.119207	1.08614		0.0132395
GSK3α/β	-1	0	-1	1	0	1	0	1	0	1			0	1	0	0	0	0	-1	0	0	-1	1	1		1.08198	0.137923		0.504329	1.44444	1.55812	0.113677	1.08198		0.137923
Collagen-VI #1	0	0	0	1	0	1	0	1	1	0	0		0	0	1	1	0	0	-1	0	-1	-1	0	1		1.08066	0.0480835		0.441558	0.713686	0.825601	0.111915	1.08066		0.0480835
PCNA	1	-1	0	-1	0	0	0	-1	1	0			1	0	1	1	0	0	0	0	0	-1	1	0		1.07316	0.0500856		0.467532	0.123681	0.225552	0.101872	1.07316		0.0500856
CD31	0	-1	0	0	0	1	0	1	0	0			0	-1	0	0	0	0	0	0	0	0	0	1		1.0707	0.160275		0.235931	-2.73498	-2.63641	0.098561	1.0707		0.160275
STAT3(Tyr705)	-1	-1	0	-1	1	1	-1	1	1	-1			1	-1	1	0	-1	-1	1	0	1	0	0	1		1.06741	0.18557		0.807359	-1.10626	-1.01215	0.0941099	1.06741		0.18557
PKCα(Ser657)	0	0	0	0	1	1	0	1	0	0			0	0	0	0	0	0	-1	0	-1	-1	-1	1		1.0673	0.219467		0.380952	0.0536073	0.147574	0.0939664	1.0673		0.219467
Src(Tyr418)	0	0	0	-1	0	0	0	1	1	1			-1	-1	0	-1	1	-1	1	1	-1	1	0	1		1.06562	0.57994		0.658009	-1.09618	-1.00449	0.0916876	1.06562		0.57994
p70S6K	-1	0	0	0	0	1	0	0	0	0			0	1	-1	0	0	0	0	0	0	0	1	1		1.06361	0.369938		0.277056	1.46176	1.55073	0.0889696	1.06361		0.369938
PAX2	1	0	1	1	-1	0	0	0	1	1			0	0	1	1	0	0	0	0	-1	0	0	0		1.06346	0.4159		0.374459	0.816182	0.90495	0.088768	1.06346		0.4159
AMPKα	-1	0	0	0	1	0	0	1	0	0			0	0	0	0	0	0	-1	0	0	-1	-1	1		1.06329	0.0682383		0.331169	-0.51932	-0.430779	0.0885408	1.06329		0.0682383
BCL-XL #1	0	-1	0	0	0	0	0	0	0	0			0	0	1	0	0	1	0	0	-1	0	0	1		1.05977	0.0726764		0.235931	-1.32053	-1.23678	0.0837508	1.05977		0.0726764
KU80	-1	-1	-1	0	0	1	0	0	1	0			1	0	0	0	-1	0	1	0	0	0	1	1		1.05975	0.313918		0.467532	2.83502	2.91875	0.0837268	1.05975		0.313918
BCL-X	0	-1	0	0	0	0	0	-1	0	1			1	0	1	1	0	1	-1	0	-1	-1	1	1		1.05872	0.252351		0.562771	1.86629	1.94861	0.0823202	1.05872		0.252351
BAD(ser112)	0	-1	0	0	0	1	0	1	0	0			0	-1	0	0	0	1	0	0	0	-1	-1	1		1.05777	0.11423		0.380952	-2.0022	-1.92117	0.0810286	1.05777		0.11423
Collagen-VI #2	0	0	0	0	0	0	0	1	1	0			0	1	0	1	0	0	-1	0	-1	0	0	1		1.05649	0.258584		0.313853	1.83871	1.91799	0.0792818	1.05649		0.258584
PKCα	0	1	0	0	1	1	0	1	0	-1			0	-1	0	0	1	0	-1	1	-1	0	-1	1		1.05461	0.393922		0.562771	0.947536	1.02425	0.0767103	1.05461		0.393922
ATR	0	-1	0	0	1	0	0	1	0	1			0	0	0	0	0	0	0	0	-1	-1	-1	1		1.05403	0.136284		0.380952	-1.86027	-1.78436	0.0759098	1.05403		0.136284
C-KIT	0	-1	0	0	0	0	0	1	0	1			0	1	0	0	-1	0	1	0	-1	0	-1	1		1.05285	0.695784		0.426407	-1.91986	-1.84556	0.0743054	1.05285		0.695784
p85 PI3K	0	-1	0	0	0	0	0	1	0	1	0		0	0	0	0	1	1	-1	0	-1	0	-1	1		1.05	0.0416795		0.426407	0.973888	1.04427	0.0703827	1.05		0.0416795
YY1	0	-1	1	0	0	0	0	0	1	0			0	0	1	0	0	0	-1	0	0	-1	0	-1		1.04911	0.0957921		0.331169	0.0227314	0.0918939	0.0691625	1.04911		0.0957921
TAZ	0	0	0	0	0	0	0	0	0	0			0	1	1	1	0	0	-1	0	-1	-1	0	1		1.04803	0.0628518		0.331169	1.28733	1.35501	0.0676831	1.04803		0.0628518
CHK2	-1	0	0	0	0	1	0	-1	1	0			0	0	0	0	-1	0	1	0	1	-1	0	0		1.04365	0.415769		0.380952	0.651798	0.713438	0.0616401	1.04365		0.415769
PI3K-p110a	0	-1	0	0	0	1	0	1	-1	0			0	0	0	0	1	0	0	0	0	-1	-1	1		1.04229	0.132598		0.380952	-1.55119	-1.49144	0.0597544	1.04229		0.132598
LKB1	0	-1	0	0	0	0	0	1	0	0			0	0	0	0	0	0	-1	0	-1	-1	-1	1		1.03971	0.157829		0.313853	1.02875	1.08493	0.0561829	1.03971		0.157829
HER2	0	0	0	0	0	1	0	1	0	0			0	-1	0	0	0	0	0	0	-1	-1	-1	0		1.03828	0.614927		0.277056	-1.70097	-1.64677	0.0541994	1.03828		0.614927
Cyclin-E1	0	0	-1	-1	-1	-1	-1	1	0	0			1	0	1	-1	-1	0	0	0	1	0	0	1		1.03666	0.400772		0.562771	-1.45899	-1.40706	0.0519384	1.03666		0.400772
Paxillin	-1	1	0	0	1	1	0	-1	-1	0			1	1	-1	0	0	0	-1	0	0	-1	1	1		1.03115	0.513285		0.616883	2.25977	2.30402	0.0442478	1.03115		0.513285
SMAD3	0	0	0	-1	0	-1	0	-1	0	0			-1	0	1	0	1	0	-1	0	0	-1	0	1		1.02866	0.493132		0.409091	0.0383617	0.079133	0.0407714	1.02866		0.493132
PDK1(Ser241)	-1	0	0	1	0	0	-1	1	-1	1			1	1	0	1	0	0	0	0	-1	-1	-1	0		1.02824	0.526135		0.571429	1.70348	1.74365	0.0401743	1.02824		0.526135
MSH2	0	-1	0	-1	0	1	1	-1	1	0			0	0	0	0	0	0	1	0	0	-1	-1	0		1.02689	0.573628		0.426407	-0.755178	-0.716892	0.0382862	1.02689		0.573628
AKT(Ser473)	-1	0	-1	0	-1	-1	0	1	-1	0			1	0	1	-1	0	0	-1	1	1	0	0	1		1.02603	0.342062		0.616883	-1.06419	-1.02711	0.037079	1.02603		0.342062
p53	0	-1	-1	-1	1	1	0	-1	0	0			1	1	1	0	1	0	1	-1	1	-1	0	1		1.02297	0.620585		0.694805	-1.25104	-1.21828	0.0327575	1.02297		0.620585
GSK3α/β(Ser21)	-1	1	-1	0	-1	0	0	1	-1	0			-1	-1	0	-1	1	0	0	-1	0	0	-1	1		1.01612	0.719793		0.564935	0.233605	0.256673	0.0230681	1.01612		0.719793
B-RAF	-1	-1	0	0	0	0	-1	1	-1	1			0	0	0	0	0	0	0	0	0	-1	-1	1		1.01465	0.629526		0.409091	1.63071	1.65169	0.020984	1.01465		0.629526
AKT	-1	-1	0	0	1	1	-1	1	-1	0			1	1	-1	0	0	0	-1	0	-1	0	0	-1		1.01142	0.673706		0.599567	2.07415	2.09053	0.0163849	1.01142		0.673706
PTEN	0	0	0	0	0	-1	0	1	0	0			-1	1	-1	-1	1	0	-1	0	0	0	0	-1		1.00906	0.950638		0.409091	-0.395972	-0.382956	0.0130155	1.00906		0.950638
HSP27	0	-1	0	-1	-1	0	0	0	0	-1			0	-1	1	0	1	0	0	0	-1	0	-1	1		1.00897	0.714069		0.441558	-1.93917	-1.92629	0.012877	1.00897		0.714069
Src(Tyr416)	-1	0	0	-1	0	0	0	1	0	0			-1	-1	-1	-1	1	-1	0	0	0	1	-1	1		1.00821	0.774547		0.536797	-1.14478	-1.13298	0.0118032	1.00821		0.774547
STAT5(Tyr694)	0	0	0	-1	0	0	0	1	0	0			0	-1	0	-1	0	-1	0	1	0	1	0	-1		1.00497	0.996234		0.372294	0.376866	0.384023	0.0071576	1.00497		0.996234
hSAMDC	0	0	0	-1	-1	-1	0	1	0	0			-1	-1	0	0	0	-1	0	1	0	0	0	1		1.00438	0.919838		0.409091	-0.810894	-0.804594	0.00629974	1.00438		0.919838
Beta Catenin	0	0	0	-1	1	-1	-1	-1	0	-1			1	0	1	-1	-1	0	1	-1	0	-1	1	-1		1.00322	0.915208		0.660173	3.37305	3.37769	0.00464106	1.00322		0.915208
4EBP1(Thr70)	0	0	0	0	0	0	0	0	-1	0			0	0	0	1	0	0	0	0	-1	-1	-1	0		1.00069	0.935148		0.218615	-0.83586	-0.834871	0.000988739	1.00069		0.935148
NFkBp65(Ser536)	-1	1	0	0	-1	1	-1	0	-1	0			-1	0	0	-1	1	1	1	1	0	0	-1	-1		-1.00038	0.901678		0.658009	0.390499	0.389954	-0.000544758	-1.00038		0.901678
PR	0	-1	0	0	0	1	0	1	0	0			0	0	1	0	0	0	-1	0	-1	-1	-1	0		-1.00579	0.855394		0.372294	-4.25924	-4.26757	-0.00833422	-1.00579		0.855394
IRS1	-1	0	-1	0	0	0	-1	-1	0	0			0	0	-1	0	0	0	-1	0	0	-1	0	1		-1.00828	0.945		0.30303	1.42736	1.41546	-0.0119017	-1.00828		0.945
p90RSK(Thr359)	-1	-1	-1	0	0	1	0	0	-1	0			0	0	0	0	0	0	-1	0	0	-1	0	0		-1.00905	0.583111		0.279221	-3.90117	-3.91416	-0.0129933	-1.00905		0.583111
Egr-1(588)	0	-1	0	-1	0	0	-1	-1	0	-1			1	1	1	0	1	0	-1	0	-1	-1	1	1		-1.01011	0.838408		0.658009	2.14836	2.13385	-0.014512	-1.01011		0.838408
MAPK(Thr202)	0	1	-1	0	0	1	-1	1	0	1			0	-1	1	-1	0	-1	-1	1	-1	-1	-1	1		-1.0106	0.909562		0.753247	-0.454319	-0.469537	-0.0152185	-1.0106		0.909562
ATRIP	0	-1	0	-1	0	0	0	0	0	0			0	1	1	0	0	0	0	0	0	-1	-1	-1		-1.01295	0.765952		0.313853	-1.25558	-1.27414	-0.0185614	-1.01295		0.765952
RAD51	0	0	0	0	0	-1	0	-1	0	0			0	0	1	0	0	0	-1	0	0	-1	0	0		-1.0141	0.637429		0.218615	0.368381	0.348178	-0.0202036	-1.0141		0.637429
ATM	0	-1	-1	-1	0	0	-1	1	0	0			1	0	0	0	-1	-1	-1	0	0	1	0	-1		-1.01856	0.80758		0.469697	2.39392	2.3674	-0.0265271	-1.01856		0.80758
ETV6	0	-1	0	-1	0	1	0	1	0	-1			0	0	0	0	0	-1	0	0	-1	-1	-1	1		-1.01895	0.540433		0.441558	-0.174644	-0.201723	-0.0270798	-1.01895		0.540433
C-Myc(Thr58)	0	-1	-1	0	0	1	0	-1	0	0			0	0	0	0	0	0	0	0	-1	0	-1	0		-1.02306	0.478539		0.251082	-1.71594	-1.74883	-0.0328956	-1.02306		0.478539
AIB1	-1	1	0	0	-1	0	0	-1	0	0			-1	0	0	-1	-1	-1	-1	0	-1	-1	1	-1		-1.03446	0.161988		0.443723	0.522015	0.473143	-0.0488722	-1.03446		0.161988
p38(Thr180)	-1	1	1	0	0	1	-1	-1	-1	1			-1	-1	-1	0	0	1	-1	0	-1	-1	0	1		-1.03494	0.614428		0.727273	0.549161	0.49961	-0.049551	-1.03494		0.614428
MEK1/2(Ser217)	0	0	0	0	0	0	0	0	-1	0			0	0	0	-1	0	0	-1	0	-1	0	-1	1		-1.03549	0.254599		0.251082	0.64604	0.595726	-0.0503145	-1.03549		0.254599
STAT5	-1	0	0	-1	0	0	0	-1	-1	0			1	1	0	0	-1	-1	0	-1	-1	0	-1	0		-1.04093	0.201658		0.417749	1.29469	1.23681	-0.0578754	-1.04093		0.201658
C-JUN(Ser73)	0	-1	-1	-1	0	0	-1	-1	0	1			1	0	1	0	-1	1	-1	0	-1	0	1	0		-1.04397	0.70713		0.599567	-0.158196	-0.220276	-0.0620799	-1.04397		0.70713
ACC(Ser79)	-1	1	1	0	1	0	0	-1	0	-1			-1	-1	-1	-1	1	-1	0	-1	-1	-1	-1	1		-1.04541	0.327382		0.703463	-0.352509	-0.416581	-0.0640726	-1.04541		0.327382
S6	-1	0	-1	0	-1	0	-1	-1	-1	0			1	1	-1	1	0	0	-1	0	0	0	0	1		-1.0458	0.429254		0.536797	3.12919	3.06459	-0.0646054	-1.0458		0.429254
IRS1(Ser307)	-1	-1	-1	0	0	0	-1	-1	0	0			0	1	0	0	0	0	-1	0	-1	-1	1	-1		-1.04611	0.370989		0.417749	1.62733	1.56229	-0.065037	-1.04611		0.370989
TAU	0	-1	0	-1	-1	1	-1	1	0	-1			0	-1	1	0	1	-1	0	1	-1	0	-1	1		-1.04854	0.6316		0.694805	-2.29771	-2.36609	-0.0683806	-1.04854		0.6316
Rb	0	-1	0	-1	0	0	0	-1	0	-1			0	0	0	0	0	0	-1	0	0	0	0	0		-1.05779	0.100385		0.183983	-0.103251	-0.184303	-0.081052	-1.05779		0.100385
4EBP1(Thr37)	-1	0	-1	1	1	0	-1	0	-1	-1			0	0	-1	0	-1	-1	-1	0	-1	0	0	-1		-1.08905	0.127152		0.443723	2.23456	2.1115	-0.123066	-1.08905		0.127152
AKT(Thr308)	-1	0	-1	1	-1	-1	0	-1	0	-1			-1	0	0	0	0	-1	-1	0	-1	0	0	1		-1.08921	0.202919		0.4329	-0.408517	-0.531798	-0.123281	-1.08921		0.202919
ER	-1	0	-1	0	0	0	0	1	0	0			0	0	-1	1	0	0	-1	0	0	0	1	-1		-1.09535	0.266981		0.372294	-2.94428	-3.07567	-0.131386	-1.09535		0.266981
ATR(Ser428)	0	-1	0	-1	-1	-1	0	-1	0	-1	-1		0	1	0	-1	0	0	0	0	-1	-1	-1	-1		-1.09542	0.0227016		0.354978	0.0706936	-0.0607912	-0.131485	-1.09542		0.0227016
STAT3(Thr727)	-1	-1	-1	-1	0	0	0	1	0	0			-1	0	0	-1	-1	-1	0	0	-1	-1	0	0		-1.09651	0.0215434		0.348485	0.59006	0.457143	-0.132917	-1.09651		0.0215434
AR	-1	-1	-1	-1	0	0	-1	-1	-1	1	-1		0	0	0	0	0	0	-1	0	0	-1	-1	-1	0	-1.13744	0.00360824		0.354978	-1.66749	-1.85328	-0.185792	-1.13744		0.00360824
4EBP1(Ser65)	-1	1	-1	-1	-1	0	-1	-1	-1	0	-1		-1	0	-1	-1	0	0	-1	0	-1	-1	-1	-1	-1	-1.14112	1.70933e-06		0.337662	0.603577	0.413124	-0.190453	-1.14112		1.70933e-06
Cyclin-D1	-1	1	-1	0	-1	-1	-1	-1	-1	-1	-1		-1	0	0	0	0	-1	-1	0	-1	0	0	-1	0	-1.19105	0.000400874		0.354978	0.0191261	-0.233111	-0.252237	-1.19105		0.000400874
SMAD3(Ser423)	0	-1	-1	-1	0	-1	0	-1	-1	-1	-1		1	-1	1	-1	-1	-1	-1	0	0	-1	0	-1	-1	-1.22599	0.0359305		0.545455	0.783513	0.489563	-0.29395	-1.22599		0.0359305
C-Myc	1	0	-1	-1	-1	-1	-1	-1	-1	-1	-1		1	1	0	0	-1	-1	-1	-1	-1	-1	0	-1	-1	-1.31495	0.00375704		0.545455	0.684008	0.289001	-0.395007	-1.31495		0.00375704
Rb(Ser807)	-1	-1	-1	-1	-1	-1	-1	-1	-1	-1	-1		1	0	0	-1	-1	-1	-1	-1	0	0	1	-1		-1.44249	7.14759e-05		0.4329	3.22667	2.6981	-0.528564	-1.44249		7.14759e-05
Cyclin-B1	-1	-1	-1	-1	-1	-1	-1	-1	-1	-1	-1		1	1	-1	0	0	-1	-1	-1	-1	-1	-1	-1	-1	-1.47509	0.00027342		0.398268	2.61742	2.05661	-0.560802	-1.47509		0.00027342
S6(Ser235)	-1	1	-1	-1	-1	-1	-1	-1	-1	-1	-1		-1	-1	-1	0	-1	1	-1	-1	-1	0	-1	-1	-1	-1.87385	7.70435e-07		0.398268	0.762648	-0.143355	-0.906003	-1.87385	*	7.70435e-07
S6(Ser240)	-1	1	-1	-1	-1	-1	-1	-1	-1	-1	-1		-1	-1	-1	-1	-1	1	-1	-1	-1	0	-1	-1	-1	-2.27585	8.9983e-07		0.374459	3.01089	1.82449	-1.18641	-2.27585	*	8.9983e-07
Sum score	-20	-24	-9	-7	14	31	-15	36	-1	26			20	5	30	13	8	-4	-27	0	-44	-61	-25	55
#1 and #2 = replicate Ab to epitope

## Sheet: H-N Q-Matrix_Tri FC Table p<.05
Protein	LNZ308 2D	LNZ308 3D	SNB19 2D	SNB19 3D	U87 2D	U87 3D	U251 2D	U251 3D	LN229 2D	LN229 3D	Glioma >50% Change	MDA231 2D	MDA231 3D	OVCAR5 2D	OVCAR5 3D	MiaPaCa 2D	MiaPaCa 3D	MDA468 2D	MDA468 3D	SKOV3 2D	SKOV3 3D	MCF7 2D	MCF7 3D	Adenocarcinoma >50% Change	FC for Hypoxia-Normoxia	P-Value for Hypoxia-Normoxia		variance	mean Normoxia	mean Hypoxia	diff.Treatment Hypo Norm	FC.Treatment Hypo Norm	FC.Treatment Hypo-Norm Mark for >1.5 magnitude values	p.value Treatment	p-value for expression after correction 2d and 3d	FC = full change				Protein	LNZ308 2D	LNZ308 3D	SNB19 2D	SNB19 3D	U87 2D	U87 3D	U251 2D	U251 3D	LN229 2D
H1F1α	1	1	1	-1	1	-1	1	-1	1	-1	1	1	-1	-1	-1	1	0	1	0	-1	-1	1	0		1.49038	0.0128049		0.902597	-2.99268	-2.417	0.575677	1.49038		0.0128049						H1F1α	1	1	1	-1	1	-1	1	-1	1
PARP	1	0	1	1	1	1	0	1	0	1	1	0	1	1	1	1	1	0	0	0	-1	-1	1		1.45584	0.000432189		0.452381	-2.21397	-1.67211	0.541854	1.45584		0.000432189						PARP	1	0	1	1	1	1	0	1	0
COX2	1	1	0	1	1	1	1	1	1	1	1	1	-1	0	0	0	0	-1	0	0	-1	0	1	0	1.36721	0.000306414		0.528139	-0.420906	0.0303273	0.451233	1.36721		0.000306414						COX2	1	1	0	1	1	1	1	1	1
VEGFR2	0	1	1	1	1	0	1	1	1	1	1	1	0	1	-1	1	0	0	0	1	-1	1	1		1.33605	0.00511481		0.450216	4.17261	4.59057	0.417969	1.33605		0.00511481						VEGFR2	0	1	1	1	1	0	1	1	1
C-JUN	1	1	-1	1	1	1	0	-1	1	1	1	1	1	1	1	-1	0	-1	-1	-1	0	1	1		1.29856	0.00395979		0.798701	1.17015	1.54707	0.376916	1.29856		0.00395979						C-JUN	1	1	-1	1	1	1	0	-1	1
Caspase7	1	0	1	1	1	1	0	1	0	1	1	0	-1	1	1	0	1	0	0	0	0	-1	1		1.26131	0.00243346		0.443723	-2.44321	-2.10829	0.334921	1.26131		0.00243346						Caspase7	1	0	1	1	1	1	0	1	0
NCKIPSD	0	-1	0	1	1	1	0	1	1	1	1	1	1	1	1	1	0	1	0	0	-1	0	1	1	1.23592	2.27109e-06		0.452381	1.40888	1.71446	0.305588	1.23592		2.27109e-06						NCKIPSD	0	-1	0	1	1	1	0	1	1
FOXO3	0	0	0	1	0	0	0	1	1	1	0	1	1	1	1	0	1	0	0	0	-1	0	1		1.21872	0.0027354		0.348485	-0.981161	-0.695791	0.28537	1.21872		0.0027354						FOXO3	0	0	0	1	0	0	0	1	1
CHK2(Thr68)	0	0	0	0	0	1	0	1	1	1	0	1	0	1	1	0	1	1	0	0	0	0	1		1.21091	0.000272143		0.25974	-1.76384	-1.48774	0.276096	1.21091		0.000272143						CHK2(Thr68)	0	0	0	0	0	1	0	1	1
MEK1	-1	1	0	1	1	1	0	1	0	1	1	1	1	-1	1	1	1	-1	-1	0	0	0	1		1.2047	0.00137119		0.623377	1.87079	2.13946	0.268671	1.2047		0.00137119						MEK1	-1	1	0	1	1	1	0	1	0
BCL-XL	1	1	1	0	0	0	0	1	1	0	0	1	1	1	1	0	0	0	0	-1	-1	1	1		1.19498	0.00156786		0.443723	1.26099	1.51798	0.256982	1.19498		0.00156786						BCL-XL	1	1	1	0	0	0	0	1	1
EGFR(Tyr1173)	0	0	0	0	0	1	0	1	0	1	0	0	0	0	0	1	0	1	1	0	0	0	1	0	1.17486	0.00765082		0.227273	-1.03811	-0.80562	0.23249	1.17486		0.00765082						EGFR(Tyr1173)	0	0	0	0	0	1	0	1	0
EGFR	1	0	0	0	1	1	1	0	0	1		0	0	1	0	0	-1	1	0	-1	-1	0	1		1.17184	0.0258701		0.469697	0.0959487	0.324727	0.228778	1.17184		0.0258701						EGFR	1	0	0	0	1	1	1	0	0
p90RSK	0	0	0	1	1	1	0	1	0	1		0	1	0	0	0	1	1	0	0	-1	0	1		1.15418	0.00531694		0.417749	-1.21199	-1.00513	0.206862	1.15418		0.00531694						p90RSK	0	0	0	1	1	1	0	1	0
14-3-3-Z	0	1	0	0	1	0	0	1	0	1	0	-1	0	0	0	1	1	0	0	0	-1	-1	1		1.14774	0.00471959		0.441558	0.928192	1.12698	0.19879	1.14774		0.00471959						14-3-3-Z	0	1	0	0	1	0	0	1	0
FAK(Tyr397)	0	0	0	1	0	1	0	1	1	0	0	1	0	1	0	0	1	1	0	0	-1	0	1		1.14519	0.00302727		0.337662	-0.75211	-0.556523	0.195586	1.14519		0.00302727						FAK(Tyr397)	0	0	0	1	0	1	0	1	1
STAT3	0	-1	0	1	0	0	1	1	1	0		1	1	1	0	-1	-1	-1	0	0	0	0	1		1.14094	0.00739964		0.536797	1.31415	1.50437	0.190222	1.14094		0.00739964						STAT3	0	-1	0	1	0	0	1	1	1
BAX	0	1	1	1	0	0	0	1	1	1	1	0	0	1	1	0	0	-1	0	-1	-1	0	1		1.14014	0.0146835		0.493506	0.528851	0.718065	0.189214	1.14014		0.0146835						BAX	0	1	1	1	0	0	0	1	1
TSC2(Thr1462)	-1	-1	0	1	0	0	0	1	0	0	0	1	0	1	0	0	0	0	1	1	0	0	1	0	1.13337	0.00195751		0.374459	-0.619378	-0.438758	0.18062	1.13337		0.00195751						TSC2(Thr1462)	-1	-1	0	1	0	0	0	1	0
FOXO3α(Ser318)	-1	-1	0	0	1	1	0	0	0	0	0	1	0	0	1	1	0	0	0	1	-1	1	1		1.12867	0.0356969		0.469697	3.22876	3.40339	0.174625	1.12867		0.0356969						FOXO3α(Ser318)	-1	-1	0	0	1	1	0	0	0
Notch-3	0	0	1	0	1	0	0	1	0	1	0	0	-1	1	1	-1	-1	1	0	0	0	1	0		1.12763	0.0163531		0.469697	0.588568	0.761856	0.173288	1.12763		0.0163531						Notch-3	0	0	1	0	1	0	0	1	0
Spermine-synthase	0	-1	0	1	1	0	0	0	0	1	0	1	0	1	1	0	0	0	0	0	0	0	1	0	1.12759	0.0118966		0.30303	1.52353	1.69678	0.173243	1.12759		0.0118966						Spermine-synthase	0	-1	0	1	1	0	0	0	0
4EBP1	0	-1	0	0	1	1	0	0	0	1		0	0	0	0	1	1	1	0	1	-1	0	1		1.11403	0.000406614		0.398268	0.0687612	0.224549	0.155788	1.11403		0.000406614						4EBP1	0	-1	0	0	1	1	0	0	0
eLF4E	0	0	0	1	0	1	0	1	0	1	0	0	0	0	1	0	1	-1	0	0	0	-1	1	0	1.11146	0.00301082		0.374459	0.651127	0.803579	0.152452	1.11146		0.00301082						eLF4E	0	0	0	1	0	1	0	1	0
Caspase3	0	0	0	0	1	0	0	1	0	1	0	0	0	0	0	0	0	0	0	0	-1	-1	1	0	1.10748	0.0015333		0.277056	-3.08637	-2.93909	0.147279	1.10748		0.0015333						Caspase3	0	0	0	0	1	0	0	1	0
Rab25	0	0	0	0	0	0	0	1	0	1	0	0	-1	1	1	0	-1	0	0	0	-1	0	1		1.09821	0.0223093		0.372294	0.00103792	0.136196	0.135158	1.09821		0.0223093						Rab25	0	0	0	0	0	0	0	1	0
Src(Tyr527)	1	-1	1	0	1	1	1	1	0	0	1	1	0	1	0	0	0	0	0	0	0	-1	0	0	1.09795	0.0132744		0.398268	-0.398733	-0.263926	0.134806	1.09795		0.0132744						Src(Tyr527)	1	-1	1	0	1	1	1	1	0
Notch 1	1	-1	1	0	0	0	0	1	0	0	0	1	0	0	0	1	0	1	0	-1	-1	0	1		1.09745	0.0106019		0.441558	-0.505526	-0.371375	0.134151	1.09745		0.0106019						Notch 1	1	-1	1	0	0	0	0	1	0
JNK2	0	0	0	0	0	0	0	1	0	1	0	0	0	1	1	0	0	-1	0	0	0	0	1	0	1.09362	0.0129571		0.251082	-3.04687	-2.91776	0.129108	1.09362		0.0129571						JNK2	0	0	0	0	0	0	0	1	0
N-Cadherin	1	-1	0	-1	1	1	0	1	0	0		0	1	0	0	-1	0	0	0	0	0	-1	1	0	1.09225	0.0089082														N-Cadherin	1	-1	0	-1	1	1	0	1	0
MGMT	0	0	0	1	0	1	0	1	0	1	0	1	0	0	0	0	0	1	-1	0	-1	0	-1	0	1.09219	0.0120569		0.409091	-0.354898	-0.227672	0.127226	1.09219		0.0120569						MGMT	0	0	0	1	0	1	0	1	0
HSP70	0	0	1	1	1	0	0	1	0	1		0	0	0	1	0	0	0	0	0	-1	-1	1	0	1.09082	0.0246719		0.409091	-2.12115	-1.99574	0.12541	1.09082		0.0246719						HSP70	0	0	1	1	1	0	0	1	0
FAK	0	1	0	0	1	0	0	1	0	0	0	-1	0	0	0	1	0	0	0	0	-1	-1	1	0	1.08935	0.0155508		0.372294	-0.219943	-0.0964747	0.123468	1.08935		0.0155508						FAK	0	1	0	0	1	0	0	1	0
PTCH	0	1	1	0	0	1	0	1	-1	0		0	0	1	0	0	0	0	0	0	-1	0	1	0	1.08883	0.0162562		0.34632	-1.08072	-0.957936	0.12278	1.08883		0.0162562						PTCH	0	1	1	0	0	1	0	1	-1
VASP	0	0	0	1	0	1	0	1	0	1	0	0	1	0	0	1	0	0	0	0	-1	-1	1	0	1.08669	0.0455165		0.374459	-2.32455	-2.20462	0.119934	1.08669		0.0455165						VASP	0	0	0	1	0	1	0	1	0
PDK1	0	-1	0	0	0	1	0	1	0	1	0	0	0	0	1	0	0	0	0	-1	-1	-1	1	0	1.08614	0.0132395		0.426407	-1.46363	-1.34442	0.119207	1.08614		0.0132395						PDK1	0	-1	0	0	0	1	0	1	0
Collagen-VI	0	0	0	1	0	1	0	1	1	0	0	0	0	1	1	0	0	-1	0	-1	-1	0	1		1.08066	0.0480835		0.441558	0.713686	0.825601	0.111915	1.08066		0.0480835						Collagen-VI	0	0	0	1	0	1	0	1	1
PCNA	1	-1	0	-1	0	0	0	-1	1	0		1	0	1	1	0	0	0	0	0	-1	1	0	0	1.07316	0.0500856		0.467532	0.123681	0.225552	0.101872	1.07316		0.0500856						PCNA	1	-1	0	-1	0	0	0	-1	1
p85 PI3K	0	-1	0	0	0	0	0	1	0	1	0	0	0	0	0	1	1	-1	0	-1	0	-1	1		1.05	0.0416795		0.426407	0.973888	1.04427	0.0703827	1.05		0.0416795						p85 PI3K	0	-1	0	0	0	0	0	1	0
ATR(Ser428)	0	-1	0	-1	-1	-1	0	-1	0	-1	-1	0	1	0	-1	0	0	0	0	-1	-1	-1	-1		-1.09542	0.0227016		0.354978	0.0706936	-0.0607912	-0.131485	-1.09542		0.0227016						ATR(Ser428)	0	-1	0	-1	-1	-1	0	-1	0
STAT3(Thr727)	-1	-1	-1	-1	0	0	0	1	0	0		-1	0	0	-1	-1	-1	0	0	-1	-1	0	0		-1.09651	0.0215434		0.348485	0.59006	0.457143	-0.132917	-1.09651		0.0215434						STAT3(Thr727)	-1	-1	-1	-1	0	0	0	1	0
AR	-1	-1	-1	-1	0	0	-1	-1	-1	1	-1	0	0	0	0	0	0	-1	0	0	-1	-1	-1	0	-1.13744	0.00360824		0.354978	-1.66749	-1.85328	-0.185792	-1.13744		0.00360824						AR	-1	-1	-1	-1	0	0	-1	-1	-1
4EBP1(Ser65)	-1	1	-1	-1	-1	0	-1	-1	-1	0	-1	-1	0	-1	-1	0	0	-1	0	-1	-1	-1	-1	-1	-1.14112	1.70933e-06		0.337662	0.603577	0.413124	-0.190453	-1.14112		1.70933e-06						4EBP1(Ser65)	-1	1	-1	-1	-1	0	-1	-1	-1
Cyclin-D1	-1	1	-1	0	-1	-1	-1	-1	-1	-1	-1	-1	0	0	0	0	-1	-1	0	-1	0	0	-1	0	-1.19105	0.000400874		0.354978	0.0191261	-0.233111	-0.252237	-1.19105		0.000400874						Cyclin-D1	-1	1	-1	0	-1	-1	-1	-1	-1
SMAD3(Ser423)	0	-1	-1	-1	0	-1	0	-1	-1	-1	-1	1	-1	1	-1	-1	-1	-1	0	0	-1	0	-1	-1	-1.22599	0.0359305		0.545455	0.783513	0.489563	-0.29395	-1.22599		0.0359305						SMAD3(Ser423)	0	-1	-1	-1	0	-1	0	-1	-1
C-Myc	1	0	-1	-1	-1	-1	-1	-1	-1	-1	-1	1	1	0	0	-1	-1	-1	-1	-1	-1	0	-1	-1	-1.31495	0.00375704		0.545455	0.684008	0.289001	-0.395007	-1.31495		0.00375704						C-Myc	1	0	-1	-1	-1	-1	-1	-1	-1
Rb(Ser807)	-1	-1	-1	-1	-1	-1	-1	-1	-1	-1	-1	1	0	0	-1	-1	-1	-1	-1	0	0	1	-1		-1.44249	7.14759e-05		0.4329	3.22667	2.6981	-0.528564	-1.44249		7.14759e-05						Rb(Ser807)	-1	-1	-1	-1	-1	-1	-1	-1	-1
Cyclin-B1	-1	-1	-1	-1	-1	-1	-1	-1	-1	-1	-1	1	1	-1	0	0	-1	-1	-1	-1	-1	-1	-1	-1	-1.47509	0.00027342		0.398268	2.61742	2.05661	-0.560802	-1.47509		0.00027342						Cyclin-B1	-1	-1	-1	-1	-1	-1	-1	-1	-1
S6(Ser235)	-1	1	-1	-1	-1	-1	-1	-1	-1	-1	-1	-1	-1	-1	0	-1	1	-1	-1	-1	0	-1	-1	-1	-1.87385	7.70435e-07		0.398268	0.762648	-0.143355	-0.906003	-1.87385	*	7.70435e-07						S6(Ser235)	-1	1	-1	-1	-1	-1	-1	-1	-1
S6(Ser240)	-1	1	-1	-1	-1	-1	-1	-1	-1	-1	-1	-1	-1	-1	-1	-1	1	-1	-1	-1	0	-1	-1	-1	-2.27585	8.9983e-07		0.374459	3.01089	1.82449	-1.18641	-2.27585	*	8.9983e-07						S6(Ser240)	-1	1	-1	-1	-1	-1	-1	-1	-1
Sum score	1	-4	0	6	12	12	-2	20	3	18		15	5	16	11	3	3	-7	-6	-13	-32	-10	23																	Sum score	1	-4	0	6	12	12	-2	20	3
Rank(low to high)	4	1	3	6	7	7	2	10	5	9		10	8	11	9	6	6	4	5	2	1	3	12
#1 and #2 = replicate Ab to epitope
Keeping only those with p-value <.05
N= 51 of 124 proteins
N= 51 of 121 proteins corrected for replicates
[truncated: 17 more columns]

## Sheet: Table 4 from manuscript
Protein	LNZ308 2D	LNZ308 3D	SNB19 2D	SNB19 3D	U87 2D	U87 3D	U251 2D	U251 3D	LN229 2D	LN229 3D	GL >50% Change	MDA231 2D	MDA231 3D	OVCAR5 2D	OVCAR5 3D	MiaPaCa 2D	MiaPaCa 3D	MDA468 2D	MDA468 3D	SKOV3 2D	SKOV3 3D	MCF7 2D	MCF7 3D	AC >50% Change	FC, Hypoxia-Normoxia	P-Value for Hypoxia-Normoxia
GL & AC: Up
NCKIPSD	0	-1	0	1	1	1	0	1	1	1	1	1	1	1	1	1	0	1	0	0	-1	0	1	1	1.2	2e-06
GL & AC: Down
S6(Ser240)	-1	1	-1	-1	-1	-1	-1	-1	-1	-1	-1	-1	-1	-1	-1	-1	1	-1	-1	-1	0	-1	-1	-1	-2.3	9e-07
S6(Ser235)	-1	1	-1	-1	-1	-1	-1	-1	-1	-1	-1	-1	-1	-1	0	-1	1	-1	-1	-1	0	-1	-1	-1	-1.9	8e-07
Cyclin-B1	-1	-1	-1	-1	-1	-1	-1	-1	-1	-1	-1	1	1	-1	0	0	-1	-1	-1	-1	-1	-1	-1	-1	-1.5	0.0003
C-Myc	1	0	-1	-1	-1	-1	-1	-1	-1	-1	-1	1	1	0	0	-1	-1	-1	-1	-1	-1	0	-1	-1	-1.3	0.004
SMAD3(Ser423)	0	-1	-1	-1	0	-1	0	-1	-1	-1	-1	1	-1	1	-1	-1	-1	-1	0	0	-1	0	-1	-1	-1.2	0.04
4EBP1(Ser65)	-1	1	-1	-1	-1	0	-1	-1	-1	0	-1	-1	0	-1	-1	0	0	-1	0	-1	-1	-1	-1	-1	-1.1	2e-06
Neutral scores
Caspase3	0	0	0	0	1	0	0	1	0	1	0	0	0	0	0	0	0	0	0	0	-1	-1	1	0	1.1	0.002
EGFR(Tyr1173)	0	0	0	0	0	1	0	1	0	1	0	0	0	0	0	1	0	1	1	0	0	0	1	0	1.2	0.008
eLF4E	0	0	0	1	0	1	0	1	0	1	0	0	0	0	1	0	1	-1	0	0	0	-1	1	0	1.1	0.003
FAK	0	1	0	0	1	0	0	1	0	0	0	-1	0	0	0	1	0	0	0	0	-1	-1	1	0	1.1	0.02
JNK2	0	0	0	0	0	0	0	1	0	1	0	0	0	1	1	0	0	-1	0	0	0	0	1	0	1.1	0.01
MGMT	0	0	0	1	0	1	0	1	0	1	0	1	0	0	0	0	0	1	-1	0	-1	0	-1	0	1.1	0.01
PDK1	0	-1	0	0	0	1	0	1	0	1	0	0	0	0	1	0	0	0	0	-1	-1	-1	1	0	1.1	0.01
Spermine-synthase	0	-1	0	1	1	0	0	0	0	1	0	1	0	1	1	0	0	0	0	0	0	0	1	0	1.1	0.01
TSC2(Thr1462)	-1	-1	0	1	0	0	0	1	0	0	0	1	0	1	0	0	0	0	1	1	0	0	1	0	1.1	0.002
VASP	0	0	0	1	0	1	0	1	0	1	0	0	1	0	0	1	0	0	0	0	-1	-1	1	0	1.1	0.05
GL-specific
AR	-1	-1	-1	-1	0	0	-1	-1	-1	1	-1	0	0	0	0	0	0	-1	0	0	-1	-1	-1	0	-1.1	0.004
ATR(Ser428)	0	-1	0	-1	-1	-1	0	-1	0	-1	-1	0	1	0	-1	0	0	0	0	-1	-1	-1	-1		-1.1	0.02
BAX	0	1	1	1	0	0	0	1	1	1	1	0	0	1	1	0	0	-1	0	-1	-1	0	1		1.1	0.01
Caspase7	1	0	1	1	1	1	0	1	0	1	1	0	-1	1	1	0	1	0	0	0	0	-1	1		1.3	0.002
C-JUN	1	1	-1	1	1	1	0	-1	1	1	1	1	1	1	1	-1	0	-1	-1	-1	0	1	1		1.3	0.004
COX2	1	1	0	1	1	1	1	1	1	1	1	1	-1	0	0	0	0	-1	0	0	-1	0	1	0	1.4	0.0003
Cyclin-D1	-1	1	-1	0	-1	-1	-1	-1	-1	-1	-1	-1	0	0	0	0	-1	-1	0	-1	0	0	-1	0	-1.2	0.0004
H1F-1α	1	1	1	-1	1	-1	1	-1	1	-1	1	1	-1	-1	-1	1	0	1	0	-1	-1	1	0		1.5	0.01
MEK1	-1	1	0	1	1	1	0	1	0	1	1	1	1	-1	1	1	1	-1	-1	0	0	0	1		1.2	0.001
PARP 1 cleaved	1	0	1	1	1	1	0	1	0	1	1	0	1	1	1	1	1	0	0	0	-1	-1	1		1.5	0.0004
Rb(Ser807)	-1	-1	-1	-1	-1	-1	-1	-1	-1	-1	-1	1	0	0	-1	-1	-1	-1	-1	0	0	1	-1		-1.4	7e-05
Src(Tyr527)	1	-1	1	0	1	1	1	1	0	0	1	1	0	1	0	0	0	0	0	0	0	-1	0	0	1.1	0.01
VEGFR2	0	1	1	1	1	0	1	1	1	1	1	1	0	1	-1	1	0	0	0	1	-1	1	1		1.3	0.005
Ill-defined
14-3-3-Z	0	1	0	0	1	0	0	1	0	1	0	-1	0	0	0	1	1	0	0	0	-1	-1	1		1.1	0.005
4EBP1	0	-1	0	0	1	1	0	0	0	1		0	0	0	0	1	1	1	0	1	-1	0	1		1.1	0.0004
BCL-XL	1	1	1	0	0	0	0	1	1	0	0	1	1	1	1	0	0	0	0	-1	-1	1	1		1.2	0.002
CHK2(Thr68)	0	0	0	0	0	1	0	1	1	1	0	1	0	1	1	0	1	1	0	0	0	0	1		1.2	0.0003
Collagen-VI	0	0	0	1	0	1	0	1	1	0	0	0	0	1	1	0	0	-1	0	-1	-1	0	1		1.1	0.05
EGFR	1	0	0	0	1	1	1	0	0	1		0	0	1	0	0	-1	1	0	-1	-1	0	1		1.2	0.03
FAK(Tyr397)	0	0	0	1	0	1	0	1	1	0	0	1	0	1	0	0	1	1	0	0	-1	0	1		1.1	0.003
FOXO3	0	0	0	1	0	0	0	1	1	1	0	1	1	1	1	0	1	0	0	0	-1	0	1		1.2	0.003
FOXO3α(Ser318)	-1	-1	0	0	1	1	0	0	0	0	0	1	0	0	1	1	0	0	0	1	-1	1	1		1.1	0.04
HSP70	0	0	1	1	1	0	0	1	0	1		0	0	0	1	0	0	0	0	0	-1	-1	1	0	1.1	0.02
N-Cadherin	1	-1	0	-1	1	1	0	1	0	0		0	1	0	0	-1	0	0	0	0	0	-1	1	0	1.1	0.009
Notch 1	1	-1	1	0	0	0	0	1	0	0	0	1	0	0	0	1	0	1	0	-1	-1	0	1		1.1	0.01
Notch-3	0	0	1	0	1	0	0	1	0	1	0	0	-1	1	1	-1	-1	1	0	0	0	1	0		1.1	0.02
p85 PI3K	0	-1	0	0	0	0	0	1	0	1	0	0	0	0	0	1	1	-1	0	-1	0	-1	1		1	0.04
p90RSK	0	0	0	1	1	1	0	1	0	1		0	1	0	0	0	1	1	0	0	-1	0	1		1.2	0.005
PCNA	1	-1	0	-1	0	0	0	-1	1	0		1	0	1	1	0	0	0	0	0	-1	1	0	0	1.1	0.05
PTCH	0	1	1	0	0	1	0	1	-1	0		0	0	1	0	0	0	0	0	0	-1	0	1	0	1.1	0.02
Rab25	0	0	0	0	0	0	0	1	0	1	0	0	-1	1	1	0	-1	0	0	0	-1	0	1		1.1	0.02
STAT3	0	-1	0	1	0	0	1	1	1	0		1	1	1	0	-1	-1	-1	0	0	0	0	1		1.1	0.007
STAT3(Thr727)	-1	-1	-1	-1	0	0	0	1	0	0		-1	0	0	-1	-1	-1	0	0	-1	-1	0	0		-1.1	0.02
Sum score	1	-4	0	6	12	12	-2	20	3	18		15	5	16	11	3	3	-7	-6	-13	-32	-10	23
